# Supplementary material for: 1-(4-{[(E)-4-Methyl­benzyl­idene]amino}­phen­yl)ethanone oxime
Source: Acta Crystallogr Sect E Struct Rep Online. 2010 Sep 4;66(Pt 10):o2473. doi: 10.1107/S1600536810034598 (PMC2983312; doi:10.1107/S1600536810034598)
Supplement: Supplementary file 1 [file e-66-o2473-sup1.cif]

##############################################################################
###                                                                        ###
###        Electronic paper (Acta Crystallographica Section E)             ###
###                                                                        ###
##############################################################################
#                                                                            #
# This CIF contains the data in a paper accepted for publication in Acta     #
# Crystallographica Section E. It conforms to the requirements of Notes      #
# for Authors for Section E, and has been peer reviewed under the auspices   #
# of the IUCr Commission on Journals.                                        #
#                                                                            #
# Full details of the Crystallographic Information File format               #
# are given in the paper "The Crystallographic Information File (CIF):       #
# a New Standard Archive File for Crystallography" by S. R. Hall, F. H.      #
# Allen and I. D. Brown [Acta Cryst. (1991), A47, 655-685].                  #
#                                                                            #
# The current version of the core CIF dictionary is obtainable from          #
# ftp://ftp.iucr.org/pub/cif_core.dic. The current version number is 2.4.    #
#                                                                            #
# Software is freely available for graphical display of the structure(s) in  #
# this CIF.  For information consult the CIF home page http://www.iucr.org/  #
# cif/home.html                                                              #
#                                                                            #
# This file may be used for bona fide research purposes within the           #
# scientific community so long as proper attribution is given to the journal # 
# article from which it was obtained.                                        #
#                                                                            #
##############################################################################
                                             
data_global
_audit_creation_method     SHELXL-97
_journal_data_validation_number     ?
_journal_date_recd_electronic     2010-08-21
_journal_date_accepted     2010-08-27
_journal_name_full     'Acta Crystallographica, Section E'
_journal_year     2010
_journal_volume     66
_journal_issue     10
_journal_page_first     o2473
_journal_page_last     o2473
_journal_paper_category     QO
_journal_coeditor_code     HG2705
_publ_contact_author_name     'Li Zhao'
_publ_contact_author_address
;
 School of Chemical and Biological Engineering
 Lanzhou Jiaotong University
 Lanzhou 730070
 People's Republic of China
;
_publ_contact_author_email     zhaoli_72@163.com
_publ_contact_author_fax     '0086 931 4956512'
_publ_contact_author_phone     '0086 931 4938703'
_publ_section_title
;
1-(4-{[(<i>E</i>)-4-Methylbenzylidene]amino}phenyl)ethanone oxime
;
loop_
    _publ_author_name
    _publ_author_address
    'Zhao, Li'
;
 School of Chemical and Biological Engineering
 Lanzhou Jiaotong University
 Lanzhou 730070
 People's Republic of China
;
    'Ng, Seik Weng'
;
Department of Chemistry
University of Malaya
50603 Kuala Lumpur
Malaysia
;
data_I
_chemical_name_systematic
;
1-(4-{[(<i>E</i>)-4-Methylbenzylidene]amino}phenyl)ethanone oxime
;
_chemical_name_common
;
(<i>E</i>)-4-[1-(Hydroxyimino)ethyl]-<i>N</i>-(4-methylbenzylidene)aniline
;
_chemical_formula_moiety     'C16 H16 N2 O'
_chemical_formula_sum     'C16 H16 N2 O'
_chemical_formula_iupac     'C16 H16 N2 O'
_chemical_formula_weight     252.31
_chemical_melting_point     ?
_symmetry_cell_setting     monoclinic
_symmetry_space_group_name_H-M     'P 21/n'
_symmetry_space_group_name_Hall     '-P 2yn'
loop_
    _symmetry_equiv_pos_as_xyz
    'x, y, z'
    '-x+1/2, y+1/2, -z+1/2'
    '-x, -y, -z'
    'x-1/2, -y-1/2, z-1/2'
_cell_length_a     5.7785(6)
_cell_length_b     14.581(2)
_cell_length_c     16.226(2)
_cell_angle_alpha     90.00
_cell_angle_beta     94.2850(10)
_cell_angle_gamma     90.00
_cell_volume     1363.4(2)
_cell_formula_units_Z     4
_cell_measurement_reflns_used     1735
_cell_measurement_theta_min     2.5
_cell_measurement_theta_max     25.3
_cell_measurement_temperature     293(2)
_exptl_crystal_description     Block
_exptl_crystal_colour     Yellow
_exptl_crystal_size_max     0.45
_exptl_crystal_size_mid     0.15
_exptl_crystal_size_min     0.10
_exptl_crystal_density_diffrn     1.229
_exptl_crystal_density_meas     ?
_exptl_crystal_density_method     'not measured'
_exptl_crystal_F_000     536
_exptl_absorpt_coefficient_mu     0.078
_exptl_absorpt_correction_type     multi-scan
_exptl_absorpt_process_details     '(SADABS; Sheldrick, 1996)'
_exptl_absorpt_correction_T_min     0.9658
_exptl_absorpt_correction_T_max     0.9922
_diffrn_ambient_temperature     293(2)
_diffrn_radiation_type     MoK\a
_diffrn_radiation_wavelength     0.71073
_diffrn_radiation_source     'fine-focus sealed tube'
_diffrn_radiation_monochromator     graphite
_diffrn_measurement_device_type     'Bruker SMART diffractometer'
_diffrn_measurement_method     '\f and \w scans'
_diffrn_detector_area_resol_mean     ?
_diffrn_reflns_number     6860
_diffrn_reflns_av_R_equivalents     0.0535
_diffrn_reflns_av_sigmaI/netI     0.0497
_diffrn_reflns_theta_min     1.88
_diffrn_reflns_theta_max     25.00
_diffrn_reflns_theta_full     25.00
_diffrn_measured_fraction_theta_max     0.998
_diffrn_measured_fraction_theta_full     0.998
_diffrn_reflns_limit_h_min     -6
_diffrn_reflns_limit_h_max     6
_diffrn_reflns_limit_k_min     -17
_diffrn_reflns_limit_k_max     14
_diffrn_reflns_limit_l_min     -18
_diffrn_reflns_limit_l_max     19
_diffrn_standards_number     0
_diffrn_standards_interval_count     0
_diffrn_standards_interval_time     0
_diffrn_standards_decay_%     0
_reflns_number_total     2396
_reflns_number_gt     1480
_reflns_threshold_expression     I>2\s(I)
_refine_ls_structure_factor_coef     Fsqd
_refine_ls_matrix_type     full
_refine_ls_R_factor_all     0.0841
_refine_ls_R_factor_gt     0.0472
_refine_ls_wR_factor_gt     0.1177
_refine_ls_wR_factor_ref     0.1362
_refine_ls_goodness_of_fit_ref     0.953
_refine_ls_restrained_S_all     0.953
_refine_ls_number_reflns     2396
_refine_ls_number_parameters     178
_refine_ls_number_restraints     1
_refine_ls_hydrogen_treatment     mixed
_refine_ls_weighting_scheme     calc
_refine_ls_weighting_details
                 'calc w=1/[\s^2^(Fo^2^)+(0.0748P)^2^] where P=(Fo^2^+2Fc^2^)/3'
_atom_sites_solution_hydrogens     geom
_atom_sites_solution_primary     direct
_atom_sites_solution_secondary     difmap
_refine_ls_shift/su_max     0.001
_refine_ls_shift/su_mean     0.001
_refine_diff_density_max     0.147
_refine_diff_density_min     -0.166
_refine_ls_extinction_method     none
_refine_ls_extinction_coef     ?
loop_
    _atom_type_symbol
    _atom_type_description
    _atom_type_scat_dispersion_real
    _atom_type_scat_dispersion_imag
    _atom_type_scat_source
    'C' 'C' 0.0033 0.0016
                         'International Tables Vol C Tables 4.2.6.8 and 6.1.1.4'
    'H' 'H' 0.0000 0.0000
                         'International Tables Vol C Tables 4.2.6.8 and 6.1.1.4'
    'N' 'N' 0.0061 0.0033
                         'International Tables Vol C Tables 4.2.6.8 and 6.1.1.4'
    'O' 'O' 0.0106 0.0060
                         'International Tables Vol C Tables 4.2.6.8 and 6.1.1.4'
_computing_data_collection     'SMART (Bruker, 1996)'
_computing_cell_refinement     'SAINT (Bruker, 1996)'
_computing_data_reduction     'SAINT (Bruker, 1996)'
_computing_structure_solution     'SHELXS97 (Sheldrick, 2008)'
_computing_structure_refinement     'SHELXL97 (Sheldrick, 2008)'
_computing_molecular_graphics     'X-SEED (Barbour, 2001)'
_computing_publication_material     'publCIF (Westrip, 2010)'
loop_
    _atom_site_type_symbol
    _atom_site_label
    _atom_site_fract_x
    _atom_site_fract_y
    _atom_site_fract_z
    _atom_site_U_iso_or_equiv
    _atom_site_adp_type
    _atom_site_calc_flag
    _atom_site_refinement_flags
    _atom_site_occupancy
    _atom_site_disorder_assembly
    _atom_site_disorder_group
    O O1 0.7517(3) 0.26556(12) 0.05236(8) 0.0674(5) Uani d D 1 . .
    H H1 0.861(4) 0.2274(16) 0.0445(16) 0.107(11) Uiso d D 1 . .
    N N1 0.7670(3) 0.27459(12) 0.13916(9) 0.0529(5) Uani d . 1 . .
    N N2 0.6350(3) 0.35564(11) 0.51824(10) 0.0512(5) Uani d . 1 . .
    C C1 0.4032(4) 0.36066(17) 0.11219(13) 0.0710(7) Uani d . 1 . .
    H H1A 0.4313 0.3513 0.0552 0.106 Uiso calc R 1 . .
    H H1B 0.3934 0.4252 0.1231 0.106 Uiso calc R 1 . .
    H H1C 0.2599 0.3316 0.1236 0.106 Uiso calc R 1 . .
    C C2 0.5974(4) 0.32006(13) 0.16606(11) 0.0457(5) Uani d . 1 . .
    C C3 0.6050(3) 0.32942(12) 0.25745(11) 0.0419(5) Uani d . 1 . .
    C C4 0.4248(4) 0.36780(14) 0.29717(12) 0.0515(5) Uani d . 1 . .
    H H4 0.2943 0.3890 0.2659 0.062 Uiso calc R 1 . .
    C C5 0.4343(4) 0.37537(14) 0.38259(12) 0.0531(6) Uani d . 1 . .
    H H5 0.3091 0.4001 0.4078 0.064 Uiso calc R 1 . .
    C C6 0.6290(4) 0.34636(13) 0.43064(11) 0.0451(5) Uani d . 1 . .
    C C7 0.8106(4) 0.30705(14) 0.39156(11) 0.0508(5) Uani d . 1 . .
    H H7 0.9415 0.2861 0.4228 0.061 Uiso calc R 1 . .
    C C8 0.7974(4) 0.29896(13) 0.30692(12) 0.0506(5) Uani d . 1 . .
    H H8 0.9206 0.2724 0.2819 0.061 Uiso calc R 1 . .
    C C9 0.8175(4) 0.39055(13) 0.55448(12) 0.0502(5) Uani d . 1 . .
    H H9 0.9316 0.4104 0.5211 0.060 Uiso calc R 1 . .
    C C10 0.8639(4) 0.40224(12) 0.64333(12) 0.0470(5) Uani d . 1 . .
    C C11 0.7108(4) 0.37421(14) 0.70052(12) 0.0554(6) Uani d . 1 . .
    H H11 0.5694 0.3481 0.6823 0.066 Uiso calc R 1 . .
    C C12 0.7675(4) 0.38494(14) 0.78433(12) 0.0605(6) Uani d . 1 . .
    H H12 0.6630 0.3658 0.8217 0.073 Uiso calc R 1 . .
    C C13 0.9766(4) 0.42353(14) 0.81375(13) 0.0555(6) Uani d . 1 . .
    C C14 1.1268(4) 0.45209(14) 0.75684(13) 0.0624(6) Uani d . 1 . .
    H H14 1.2677 0.4786 0.7752 0.075 Uiso calc R 1 . .
    C C15 1.0720(4) 0.44209(14) 0.67304(13) 0.0593(6) Uani d . 1 . .
    H H15 1.1759 0.4623 0.6359 0.071 Uiso calc R 1 . .
    C C16 1.0399(5) 0.43398(18) 0.90515(13) 0.0821(8) Uani d . 1 . .
    H H16A 1.1710 0.3958 0.9210 0.123 Uiso calc R 1 . .
    H H16B 0.9106 0.4160 0.9354 0.123 Uiso calc R 1 . .
    H H16C 1.0783 0.4968 0.9173 0.123 Uiso calc R 1 . .
loop_
    _atom_site_aniso_label
    _atom_site_aniso_U_11
    _atom_site_aniso_U_22
    _atom_site_aniso_U_33
    _atom_site_aniso_U_12
    _atom_site_aniso_U_13
    _atom_site_aniso_U_23
    O1 0.0689(12) 0.0968(13) 0.0364(9) 0.0112(10) 0.0044(7) -0.0072(8)
    N1 0.0546(12) 0.0723(12) 0.0319(9) 0.0032(9) 0.0043(8) -0.0032(8)
    N2 0.0532(11) 0.0621(11) 0.0388(10) -0.0012(9) 0.0078(8) -0.0002(8)
    C1 0.0772(18) 0.0874(17) 0.0466(13) 0.0216(14) -0.0075(12) -0.0056(11)
    C2 0.0468(13) 0.0492(12) 0.0411(11) -0.0013(10) 0.0027(9) 0.0008(9)
    C3 0.0436(12) 0.0441(11) 0.0383(10) -0.0009(9) 0.0034(9) 0.0033(8)
    C4 0.0461(13) 0.0631(13) 0.0449(12) 0.0082(10) 0.0015(10) 0.0029(9)
    C5 0.0472(13) 0.0670(14) 0.0462(12) 0.0069(11) 0.0110(10) -0.0012(9)
    C6 0.0503(13) 0.0503(11) 0.0356(11) -0.0028(9) 0.0078(9) 0.0025(8)
    C7 0.0469(13) 0.0632(13) 0.0422(12) 0.0074(10) 0.0016(10) 0.0018(9)
    C8 0.0481(13) 0.0610(13) 0.0430(12) 0.0088(10) 0.0065(10) -0.0019(9)
    C9 0.0543(14) 0.0529(12) 0.0447(12) -0.0008(10) 0.0122(10) 0.0012(9)
    C10 0.0556(14) 0.0451(11) 0.0406(11) 0.0013(10) 0.0050(10) -0.0027(8)
    C11 0.0566(14) 0.0648(13) 0.0448(12) -0.0067(11) 0.0048(10) -0.0059(10)
    C12 0.0717(16) 0.0685(15) 0.0419(12) -0.0052(12) 0.0078(11) -0.0055(10)
    C13 0.0699(16) 0.0499(12) 0.0459(12) 0.0042(11) -0.0017(11) -0.0061(9)
    C14 0.0628(16) 0.0594(13) 0.0629(15) -0.0095(11) -0.0096(12) -0.0083(11)
    C15 0.0609(15) 0.0594(14) 0.0582(14) -0.0098(11) 0.0084(12) -0.0013(10)
    C16 0.101(2) 0.0889(18) 0.0538(15) 0.0072(15) -0.0125(14) -0.0117(12)
_geom_special_details
;
All e.s.d.'s (except the e.s.d. in the dihedral angle between two l.s. planes)
are estimated using the full covariance matrix. The cell e.s.d.'s are taken
into account individually in the estimation of e.s.d.'s in distances, angles
and torsion angles; correlations between e.s.d.'s in cell parameters are only
used when they are defined by crystal symmetry. An approximate (isotropic)
treatment of cell e.s.d.'s is used for estimating e.s.d.'s involving l.s.
planes.
;
loop_
    _geom_bond_atom_site_label_1
    _geom_bond_atom_site_label_2
    _geom_bond_site_symmetry_2
    _geom_bond_distance
    _geom_bond_publ_flag
    O1 N1 . 1.4107(19) ?
    O1 H1 . 0.860(10) ?
    N1 C2 . 1.286(2) ?
    N2 C9 . 1.275(2) ?
    N2 C6 . 1.426(2) ?
    C1 C2 . 1.492(3) ?
    C1 H1A . 0.9600 ?
    C1 H1B . 0.9600 ?
    C1 H1C . 0.9600 ?
    C2 C3 . 1.487(2) ?
    C3 C4 . 1.383(3) ?
    C3 C8 . 1.394(3) ?
    C4 C5 . 1.387(3) ?
    C4 H4 . 0.9300 ?
    C5 C6 . 1.386(3) ?
    C5 H5 . 0.9300 ?
    C6 C7 . 1.389(3) ?
    C7 C8 . 1.375(3) ?
    C7 H7 . 0.9300 ?
    C8 H8 . 0.9300 ?
    C9 C10 . 1.457(3) ?
    C9 H9 . 0.9300 ?
    C10 C15 . 1.389(3) ?
    C10 C11 . 1.390(3) ?
    C11 C12 . 1.384(3) ?
    C11 H11 . 0.9300 ?
    C12 C13 . 1.385(3) ?
    C12 H12 . 0.9300 ?
    C13 C14 . 1.378(3) ?
    C13 C16 . 1.509(3) ?
    C14 C15 . 1.381(3) ?
    C14 H14 . 0.9300 ?
    C15 H15 . 0.9300 ?
    C16 H16A . 0.9600 ?
    C16 H16B . 0.9600 ?
    C16 H16C . 0.9600 ?
loop_
    _geom_angle_atom_site_label_1
    _geom_angle_atom_site_label_2
    _geom_angle_atom_site_label_3
    _geom_angle_site_symmetry_1
    _geom_angle_site_symmetry_3
    _geom_angle
    _geom_angle_publ_flag
    N1 O1 H1 . . 102.5(18) ?
    C2 N1 O1 . . 113.22(16) ?
    C9 N2 C6 . . 117.10(18) ?
    C2 C1 H1A . . 109.5 ?
    C2 C1 H1B . . 109.5 ?
    H1A C1 H1B . . 109.5 ?
    C2 C1 H1C . . 109.5 ?
    H1A C1 H1C . . 109.5 ?
    H1B C1 H1C . . 109.5 ?
    N1 C2 C3 . . 114.78(17) ?
    N1 C2 C1 . . 124.35(18) ?
    C3 C2 C1 . . 120.87(19) ?
    C4 C3 C8 . . 117.15(17) ?
    C4 C3 C2 . . 122.31(17) ?
    C8 C3 C2 . . 120.54(18) ?
    C3 C4 C5 . . 121.51(18) ?
    C3 C4 H4 . . 119.2 ?
    C5 C4 H4 . . 119.2 ?
    C6 C5 C4 . . 120.5(2) ?
    C6 C5 H5 . . 119.8 ?
    C4 C5 H5 . . 119.8 ?
    C5 C6 C7 . . 118.56(18) ?
    C5 C6 N2 . . 119.34(18) ?
    C7 C6 N2 . . 122.08(18) ?
    C8 C7 C6 . . 120.26(19) ?
    C8 C7 H7 . . 119.9 ?
    C6 C7 H7 . . 119.9 ?
    C7 C8 C3 . . 122.00(19) ?
    C7 C8 H8 . . 119.0 ?
    C3 C8 H8 . . 119.0 ?
    N2 C9 C10 . . 126.0(2) ?
    N2 C9 H9 . . 117.0 ?
    C10 C9 H9 . . 117.0 ?
    C15 C10 C11 . . 117.95(19) ?
    C15 C10 C9 . . 118.88(19) ?
    C11 C10 C9 . . 123.16(19) ?
    C12 C11 C10 . . 120.5(2) ?
    C12 C11 H11 . . 119.8 ?
    C10 C11 H11 . . 119.8 ?
    C11 C12 C13 . . 121.4(2) ?
    C11 C12 H12 . . 119.3 ?
    C13 C12 H12 . . 119.3 ?
    C14 C13 C12 . . 118.0(2) ?
    C14 C13 C16 . . 120.6(2) ?
    C12 C13 C16 . . 121.4(2) ?
    C13 C14 C15 . . 121.2(2) ?
    C13 C14 H14 . . 119.4 ?
    C15 C14 H14 . . 119.4 ?
    C14 C15 C10 . . 121.0(2) ?
    C14 C15 H15 . . 119.5 ?
    C10 C15 H15 . . 119.5 ?
    C13 C16 H16A . . 109.5 ?
    C13 C16 H16B . . 109.5 ?
    H16A C16 H16B . . 109.5 ?
    C13 C16 H16C . . 109.5 ?
    H16A C16 H16C . . 109.5 ?
    H16B C16 H16C . . 109.5 ?
loop_
    _geom_torsion_atom_site_label_1
    _geom_torsion_atom_site_label_2
    _geom_torsion_atom_site_label_3
    _geom_torsion_atom_site_label_4
    _geom_torsion_site_symmetry_1
    _geom_torsion_site_symmetry_2
    _geom_torsion_site_symmetry_3
    _geom_torsion_site_symmetry_4
    _geom_torsion
    _geom_torsion_publ_flag
    O1 N1 C2 C3 . . . . 178.84(15) ?
    O1 N1 C2 C1 . . . . -0.6(3) ?
    N1 C2 C3 C4 . . . . -173.15(18) ?
    C1 C2 C3 C4 . . . . 6.3(3) ?
    N1 C2 C3 C8 . . . . 6.6(3) ?
    C1 C2 C3 C8 . . . . -173.93(19) ?
    C8 C3 C4 C5 . . . . -0.3(3) ?
    C2 C3 C4 C5 . . . . 179.52(18) ?
    C3 C4 C5 C6 . . . . 1.6(3) ?
    C4 C5 C6 C7 . . . . -2.0(3) ?
    C4 C5 C6 N2 . . . . 179.47(18) ?
    C9 N2 C6 C5 . . . . -132.4(2) ?
    C9 N2 C6 C7 . . . . 49.1(3) ?
    C5 C6 C7 C8 . . . . 1.2(3) ?
    N2 C6 C7 C8 . . . . 179.67(18) ?
    C6 C7 C8 C3 . . . . 0.1(3) ?
    C4 C3 C8 C7 . . . . -0.6(3) ?
    C2 C3 C8 C7 . . . . 179.64(18) ?
    C6 N2 C9 C10 . . . . -176.97(17) ?
    N2 C9 C10 C15 . . . . -179.7(2) ?
    N2 C9 C10 C11 . . . . 1.2(3) ?
    C15 C10 C11 C12 . . . . -0.9(3) ?
    C9 C10 C11 C12 . . . . 178.23(18) ?
    C10 C11 C12 C13 . . . . 0.0(3) ?
    C11 C12 C13 C14 . . . . 0.7(3) ?
    C11 C12 C13 C16 . . . . -179.1(2) ?
    C12 C13 C14 C15 . . . . -0.4(3) ?
    C16 C13 C14 C15 . . . . 179.4(2) ?
    C13 C14 C15 C10 . . . . -0.5(3) ?
    C11 C10 C15 C14 . . . . 1.1(3) ?
    C9 C10 C15 C14 . . . . -178.03(18) ?
loop_
    _geom_hbond_atom_site_label_D
    _geom_hbond_atom_site_label_H
    _geom_hbond_atom_site_label_A
    _geom_hbond_site_symmetry_A
    _geom_hbond_distance_DH
    _geom_hbond_distance_HA
    _geom_hbond_distance_DA
    _geom_hbond_angle_DHA
    _geom_hbond_publ_flag
    O1 H1 N2 4_665 0.860(10)
                           2.060(10)
                                   2.919(2) 175(3) yes
