# Supplementary material for: 1-(4-{[(E)-4-Methyl­benzyl­idene]amino}­phen­yl)ethanone oxime
Source: Acta Crystallogr Sect E Struct Rep Online. 2010 Sep 4;66(Pt 10):o2473. doi: 10.1107/S1600536810034598 (PMC2983312; doi:10.1107/S1600536810034598)
Supplement: Supplementary file 2 [file e-66-o2473-Isup2.hkl]

# 
# h,k,l, Fc-squared, Fo-squared, sigma(Fo-squared) and status flag 
# 
data_I
_shelx_title '  P21/n' 
_shelx_refln_list_code          4 
_shelx_F_calc_maximum      144.80 
_exptl_crystal_F_000       536.00 
_reflns_d_resolution_high  0.8409 
 
loop_ 
 _symmetry_equiv_pos_as_xyz 
 'x, y, z' 
 '-x+1/2, y+1/2, -z+1/2' 
 '-x, -y, -z' 
 'x-1/2, -y-1/2, z-1/2' 
 
_cell_length_a     5.7785 
_cell_length_b    14.5814 
_cell_length_c    16.2262 
_cell_angle_alpha  90.000 
_cell_angle_beta   94.285 
_cell_angle_gamma  90.000 
 
_shelx_F_squared_multiplier     1.000 
 
loop_ 
 _refln_index_h 
 _refln_index_k 
 _refln_index_l 
 _refln_F_squared_calc 
 _refln_F_squared_meas 
 _refln_F_squared_sigma 
 _refln_observed_status 
   2   0   0     1458.09     1385.30     23.34 o 
   4   0   0      122.94       97.64      9.39 o 
   6   0   0       88.34       73.25      9.51 o 
   1   1   0      372.83      332.92      4.83 o 
   2   1   0       45.54       37.39      4.54 o 
   3   1   0        6.10        7.51      3.75 o 
   4   1   0       95.78       88.88      6.33 o 
   5   1   0      118.35      107.79     15.93 o 
   6   1   0      151.71      124.70      8.95 o 
   0   2   0     2916.57     2923.49     18.77 o 
   1   2   0     9699.74     9288.88     41.75 o 
   2   2   0     3362.65     3029.29     43.72 o 
   3   2   0      613.56      577.95     14.73 o 
   4   2   0       46.85       36.26      4.82 o 
   5   2   0      141.95      128.93      8.46 o 
   6   2   0       20.57       24.21      7.10 o 
   1   3   0     9449.38     9351.68    163.43 o 
   2   3   0        1.11        1.55      1.91 o 
   3   3   0        9.53       10.12      2.45 o 
   4   3   0       90.03       76.76      6.33 o 
   5   3   0      546.48      518.46     15.06 o 
   6   3   0        1.32        5.59      4.67 o 
   0   4   0    11891.64    11591.31     56.61 o 
   1   4   0     5962.27     6019.75    408.31 o 
   2   4   0      448.10      450.27      9.69 o 
   3   4   0      123.92      107.34      3.93 o 
   4   4   0      461.76      415.76     10.73 o 
   5   4   0        0.39        0.22      4.72 o 
   6   4   0        0.19        1.65      4.51 o 
   1   5   0      155.69      135.52      6.15 o 
   2   5   0        2.19        2.62      2.27 o 
   3   5   0       19.78       16.39      2.40 o 
   4   5   0      108.34      103.01      6.50 o 
   5   5   0       65.51       54.91      6.16 o 
   6   5   0       18.83       19.58      7.10 o 
   0   6   0      200.06      194.55      5.81 o 
   1   6   0        6.26       11.50      1.72 o 
   2   6   0       46.31       47.40      3.75 o 
   3   6   0        5.31        3.42      2.72 o 
   4   6   0      439.38      433.66     10.80 o 
   5   6   0      114.31      114.00      8.02 o 
   6   6   0        1.58        1.85      7.66 o 
   1   7   0     4827.91     4737.70     58.27 o 
   2   7   0     1659.42     1639.48     82.59 o 
   3   7   0      199.36      188.77     12.15 o 
   4   7   0      163.97      146.85      6.80 o 
   5   7   0        5.46       -2.29      4.16 o 
   6   7   0       17.07       10.07      6.48 o 
   0   8   0       60.38       44.65      4.51 o 
   1   8   0      701.39      685.62     19.71 o 
   2   8   0      342.56      327.22     13.18 o 
   3   8   0      163.30      165.42      6.89 o 
   4   8   0       30.53       36.85      5.45 o 
   5   8   0       33.45       30.86      5.93 o 
   6   8   0        8.61       16.49      7.16 o 
   1   9   0        0.98       -0.01      1.85 o 
   2   9   0       94.69       81.03      5.91 o 
   3   9   0      254.85      261.50     10.75 o 
   4   9   0      211.67      217.54     12.41 o 
   5   9   0        0.94       -1.81      3.62 o 
   0  10   0       60.43       65.04      4.39 o 
   1  10   0       71.19       70.73      4.13 o 
   2  10   0      139.84      120.73      5.45 o 
   3  10   0      565.07      526.90     14.06 o 
   4  10   0       55.27       53.20      5.12 o 
   5  10   0        0.97        0.52      2.96 o 
   1  11   0       53.88       53.17      7.29 o 
   2  11   0      452.46      433.71     11.79 o 
   3  11   0       14.62       15.14      3.53 o 
   4  11   0        3.70        5.79      3.36 o 
   5  11   0        4.52        0.03      3.33 o 
   0  12   0       66.35       64.23      7.04 o 
   1  12   0       52.57       59.43      5.44 o 
   2  12   0       52.84       49.58      4.71 o 
   3  12   0       60.96       60.41      4.72 o 
   4  12   0       15.77       11.47      3.63 o 
   1  13   0        0.80       -2.23      2.77 o 
   2  13   0        0.00        3.21      4.32 o 
   3  13   0      130.68      125.58      9.17 o 
   4  13   0       16.84        9.27      3.46 o 
   0  14   0        0.08        0.49      4.32 o 
   1  14   0       20.09       25.88      4.11 o 
   2  14   0       16.34       14.60      4.50 o 
   3  14   0      115.33       89.60      7.31 o 
   4  14   0        4.98        3.81      3.13 o 
   1  15   0        0.24        1.55      3.52 o 
   2  15   0        2.09        0.61      3.59 o 
   3  15   0        2.07       -1.39      5.43 o 
   0  16   0       15.92       19.15      7.29 o 
   1  16   0        6.72        3.66      4.04 o 
   2  16   0        3.94        3.01      3.17 o 
   1  17   0        0.33        1.82      3.56 o 
  -5   0   1        0.01       11.92      6.61 o 
  -3   0   1       64.16       56.82      7.41 o 
   1   0   1     2124.09     2159.37     23.90 o 
   3   0   1      123.63      159.09      9.70 o 
   5   0   1       42.73       41.75      8.46 o 
  -6   1   1       37.12       43.09      4.96 o 
  -5   1   1     1148.84     1086.53     36.99 o 
  -4   1   1       47.05       37.81      4.66 o 
  -3   1   1      671.84      602.20     30.60 o 
  -2   1   1      131.60      123.47      5.56 o 
  -1   1   1     7999.59     7108.73     31.54 o 
   0   1   1     1622.64     1570.78     40.99 o 
   1   1   1     2779.98     2654.11     27.20 o 
   2   1   1     1860.71     1711.35     18.50 o 
   3   1   1      131.50      121.54      6.31 o 
   4   1   1      258.40      247.99      9.90 o 
   5   1   1        9.67        1.26      3.74 o 
   6   1   1        4.26       -1.30      4.60 o 
  -6   2   1      137.42      139.96      7.45 o 
  -5   2   1       27.00       27.53      4.21 o 
  -4   2   1      101.48       97.78      6.62 o 
  -3   2   1       88.64       82.93      5.35 o 
  -2   2   1      269.26      234.63      6.68 o 
  -1   2   1     2984.10     2759.11     13.76 o 
   0   2   1        1.20        1.84      0.79 o 
   1   2   1     1269.94     1346.55     20.75 o 
   2   2   1      167.25      136.06      3.44 o 
   3   2   1      466.64      408.18     12.48 o 
   4   2   1      154.67      156.58      6.15 o 
   5   2   1        0.10       -0.69      3.68 o 
   6   2   1        0.96        0.86      4.10 o 
  -6   3   1      180.97      202.75     14.82 o 
  -5   3   1        3.12        1.13      5.42 o 
  -4   3   1      331.63      273.28     16.00 o 
  -3   3   1      305.45      283.35     13.96 o 
  -2   3   1       48.09       52.59      7.12 o 
  -1   3   1    18526.60    17539.57    740.62 o 
   0   3   1     2682.36     2534.13     50.85 o 
   1   3   1      854.15      778.34     95.39 o 
   2   3   1       21.74       22.13      1.73 o 
   3   3   1       12.42       12.82      3.01 o 
   4   3   1        3.16        5.35      2.63 o 
   5   3   1        5.01        1.03      3.02 o 
   6   3   1       18.57       11.55      6.42 o 
  -6   4   1       46.52       59.66     10.56 o 
  -5   4   1       39.42       36.53      5.71 o 
  -4   4   1       85.20       80.96      4.13 o 
  -3   4   1       18.71       14.18      2.20 o 
  -2   4   1       84.16       93.93      3.55 o 
  -1   4   1     9887.68    10248.12    353.50 o 
   0   4   1    20965.84    19736.60    186.20 o 
   1   4   1     4581.50     4640.23    146.50 o 
   2   4   1       75.12       78.84      3.05 o 
   3   4   1       32.89       39.93      2.34 o 
   4   4   1       40.44       31.37      3.64 o 
   5   4   1      140.54      134.80      8.37 o 
   6   4   1        0.06       -4.69      7.23 o 
  -6   5   1       32.73       35.14      8.28 o 
  -5   5   1      114.84      111.89      7.58 o 
  -4   5   1      176.42      168.35     24.70 o 
  -3   5   1       94.75       89.75      4.15 o 
  -2   5   1       60.31       67.03      2.55 o 
  -1   5   1     2607.86     2506.00     90.56 o 
   0   5   1      683.96      743.44      6.53 o 
   1   5   1     2148.33     2028.15     17.46 o 
   2   5   1      191.45      213.86     14.48 o 
   3   5   1        3.83        2.07      2.08 o 
   4   5   1      322.00      292.49     34.59 o 
   5   5   1       13.75       14.42      4.50 o 
   6   5   1        0.46       -3.89      7.66 o 
  -6   6   1       26.40       30.27      7.31 o 
  -5   6   1        0.62        2.08      4.27 o 
  -4   6   1      177.35      186.38      7.56 o 
  -3   6   1      395.54      346.65     14.00 o 
  -2   6   1     2754.49     2958.85    154.35 o 
  -1   6   1      109.14       87.12      2.90 o 
   0   6   1      157.80      144.18      3.39 o 
   1   6   1      227.65      257.85      5.48 o 
   2   6   1     1336.86     1332.47     19.14 o 
   3   6   1        1.59        1.62      2.11 o 
   4   6   1       66.05       62.43      5.05 o 
   5   6   1       59.51       56.12      6.18 o 
   6   6   1        0.00        1.98      5.87 o 
  -6   7   1        1.85        2.68      4.10 o 
  -5   7   1       14.72       19.51     10.22 o 
  -4   7   1       60.39       59.93      4.78 o 
  -3   7   1       58.43       62.92      4.69 o 
  -2   7   1       19.49       19.95      3.19 o 
  -1   7   1      295.44      265.93      8.81 o 
   0   7   1      915.71      962.62     14.56 o 
   1   7   1       10.87        8.14      3.22 o 
   2   7   1        0.00        1.31      2.04 o 
   3   7   1       45.72       41.12      3.39 o 
   4   7   1       46.28       47.11      4.61 o 
   5   7   1      134.35      132.11      8.35 o 
   6   7   1        0.42       -6.67      5.31 o 
  -6   8   1        8.97        7.93      3.59 o 
  -5   8   1        0.07       -4.59      3.67 o 
  -4   8   1      156.80      151.18      7.10 o 
  -3   8   1       57.12       54.19      4.94 o 
  -2   8   1     1107.28     1130.99     57.40 o 
  -1   8   1     2130.24     2240.90     23.96 o 
   0   8   1       58.83       59.90      2.64 o 
   1   8   1      940.44      960.14     53.51 o 
   2   8   1       70.45       63.98      3.89 o 
   3   8   1      384.69      373.30      9.08 o 
   4   8   1       26.35       27.19      3.73 o 
   5   8   1       14.04       12.31      3.34 o 
   6   8   1        6.92        6.79      8.71 o 
  -5   9   1       11.21       15.69      6.18 o 
  -4   9   1        0.20        0.21      3.10 o 
  -3   9   1       15.26       18.09      3.24 o 
  -2   9   1      112.72      100.03      6.07 o 
  -1   9   1       17.37       18.64      2.10 o 
   0   9   1        3.92        4.74      1.74 o 
   1   9   1        9.10       14.67      2.82 o 
   2   9   1       26.54       22.32      3.09 o 
   3   9   1      156.36      162.82      6.30 o 
   4   9   1       18.54       17.39      3.97 o 
   5   9   1       11.22       11.99      3.61 o 
  -5  10   1        2.21        0.93      3.08 o 
  -4  10   1       10.39       11.41      4.48 o 
  -3  10   1      274.52      253.86     16.40 o 
  -2  10   1      146.43      136.65      6.94 o 
  -1  10   1       27.65       25.32      2.24 o 
   0  10   1        4.16        3.58      1.79 o 
   1  10   1      267.29      292.21      7.71 o 
   2  10   1       86.01       74.64      5.22 o 
   3  10   1       37.33       38.92      4.28 o 
   4  10   1       63.06       66.35      5.45 o 
   5  10   1        0.36       -2.37      5.37 o 
  -5  11   1        0.09       -0.28      2.64 o 
  -4  11   1       10.11       15.14      3.59 o 
  -3  11   1       12.30        6.99      2.88 o 
  -2  11   1      837.98      813.96     19.87 o 
  -1  11   1       37.57       33.15      3.47 o 
   0  11   1        1.28       -0.58      2.25 o 
   1  11   1      157.19      179.64      9.92 o 
   2  11   1      106.53      100.50      5.44 o 
   3  11   1       75.77       81.75      5.23 o 
   4  11   1      110.54      107.31      6.20 o 
   5  11   1        2.24        1.70      5.00 o 
  -4  12   1        7.66        5.23      2.84 o 
  -3  12   1       14.47        9.96      3.30 o 
  -2  12   1       65.00       58.31      5.06 o 
  -1  12   1       11.97       15.05      4.05 o 
   0  12   1        3.30        2.90      3.10 o 
   1  12   1       18.80       16.04      3.53 o 
   2  12   1      428.32      438.12     22.14 o 
   3  12   1       10.35        8.07      3.35 o 
   4  12   1       19.65       17.98      3.92 o 
  -4  13   1       26.67       15.94      3.19 o 
  -3  13   1       25.60       18.03      3.84 o 
  -2  13   1        0.14       -0.92      3.52 o 
  -1  13   1        0.47        3.70      4.79 o 
   0  13   1       56.01       64.06      5.63 o 
   1  13   1        0.04       -1.00      2.79 o 
   2  13   1       55.65       63.64      5.57 o 
   3  13   1       32.31       29.53      3.97 o 
   4  13   1       25.26       23.74      4.34 o 
  -4  14   1        1.29        2.80      3.37 o 
  -3  14   1        4.77        0.81      3.09 o 
  -2  14   1        0.25        1.59      3.93 o 
  -1  14   1       39.18       45.84      5.34 o 
   0  14   1        8.40       11.70      4.29 o 
   1  14   1       47.52       46.27      4.56 o 
   2  14   1       42.76       48.34      4.86 o 
   3  14   1      112.29      113.34      8.10 o 
   4  14   1        0.25        1.04      3.28 o 
  -3  15   1       27.68       30.23      6.02 o 
  -2  15   1       46.69       39.92      5.42 o 
  -1  15   1        2.00        5.72      5.13 o 
   0  15   1        1.85        3.37      3.21 o 
   1  15   1       20.93       27.55      5.04 o 
   2  15   1      132.19      157.01     14.28 o 
   3  15   1       11.61       14.15      4.40 o 
  -2  16   1        0.03        2.13      4.08 o 
  -1  16   1        0.03        1.99      3.53 o 
   0  16   1        1.49        4.65      4.60 o 
   1  16   1        0.82        0.03      4.14 o 
   2  16   1       42.03       38.56      4.53 o 
  -1  17   1        0.59        4.01      3.47 o 
   0  17   1        8.76        9.67      4.41 o 
   1  17   1        0.54        2.71      4.57 o 
  -6   0   2      232.49      226.88     11.94 o 
  -4   0   2       38.73       36.21      6.24 o 
  -2   0   2        1.07       -0.89      3.12 o 
   0   0   2     3944.13     3787.91     34.18 o 
   2   0   2      253.42      234.03     10.62 o 
   4   0   2       50.27       45.86      5.16 o 
   6   0   2        2.75        1.05      7.04 o 
  -6   1   2       23.07       28.43      5.07 o 
  -5   1   2        4.82        0.56      2.84 o 
  -4   1   2       18.69       21.89      5.43 o 
  -3   1   2        0.00       -3.81      2.54 o 
  -2   1   2      658.29      696.04      9.65 o 
  -1   1   2      817.87      776.96     19.42 o 
   0   1   2      506.54      519.54     18.54 o 
   1   1   2        0.27        2.26      1.21 o 
   2   1   2      732.34      704.42      8.95 o 
   3   1   2       39.82       44.41      6.23 o 
   4   1   2        1.03        2.22      2.70 o 
   5   1   2        5.54        0.54      3.76 o 
   6   1   2       12.97       10.29      5.34 o 
  -6   2   2        0.27       -1.76      3.60 o 
  -5   2   2      193.23      200.16      8.81 o 
  -4   2   2        2.00        1.54      2.79 o 
  -3   2   2      103.37       99.25      4.44 o 
  -2   2   2        7.03        5.07      2.39 o 
  -1   2   2       28.64       30.61      2.77 o 
   0   2   2      858.30      852.28     23.27 o 
   1   2   2       18.53       19.64      1.46 o 
   2   2   2      406.16      368.23      5.91 o 
   3   2   2      327.89      350.73      7.34 o 
   4   2   2       27.99       31.27      5.96 o 
   5   2   2        1.47       -4.67      3.62 o 
   6   2   2        0.03       -3.70      4.67 o 
  -6   3   2       52.32       60.47      8.25 o 
  -5   3   2      124.49      129.39      7.45 o 
  -4   3   2      538.02      499.36     65.83 o 
  -3   3   2        9.44        7.37      3.44 o 
  -2   3   2        0.54       -1.82      2.21 o 
  -1   3   2      290.00      290.43      6.56 o 
   0   3   2      536.38      496.85      8.21 o 
   1   3   2      391.78      395.40      9.27 o 
   2   3   2       94.65      105.16      2.71 o 
   3   3   2       73.34      100.64      3.22 o 
   4   3   2       74.52       73.73      4.58 o 
   5   3   2        3.61       -1.23      2.50 o 
   6   3   2       11.28       17.46      6.00 o 
  -6   4   2      115.15      134.28     13.46 o 
  -5   4   2        3.40        0.53      3.91 o 
  -4   4   2       51.00       57.13      6.10 o 
  -3   4   2       73.23       67.36      3.57 o 
  -2   4   2       12.96       13.92      1.96 o 
  -1   4   2      849.10      865.80     25.93 o 
   0   4   2      235.59      222.98      5.20 o 
   1   4   2       29.09       26.83      1.57 o 
   2   4   2      308.40      382.84      6.08 o 
   3   4   2      796.67      839.91     10.81 o 
   4   4   2      339.32      314.53      8.26 o 
   5   4   2        0.08       -4.32      4.45 o 
   6   4   2        0.28       -0.94      8.43 o 
  -6   5   2       55.97       78.75      6.59 o 
  -5   5   2      151.35      161.82      9.52 o 
  -4   5   2        7.45        7.04      4.45 o 
  -3   5   2       83.59       76.88      5.13 o 
  -2   5   2        0.26        1.17      3.33 o 
  -1   5   2      688.27      690.37     12.70 o 
   0   5   2      256.50      230.29      3.35 o 
   1   5   2      227.68      208.75      3.50 o 
   2   5   2     1071.59     1035.72     13.80 o 
   3   5   2        6.49        4.77      2.11 o 
   4   5   2        1.83        4.47      2.77 o 
   5   5   2        0.03       -4.69      5.06 o 
   6   5   2        0.32       -0.99      5.72 o 
  -6   6   2       16.62       17.08      4.94 o 
  -5   6   2       12.52       14.62      4.20 o 
  -4   6   2       53.21       46.05      4.98 o 
  -3   6   2       37.13       28.42      3.72 o 
  -2   6   2      251.06      269.64     11.01 o 
  -1   6   2      284.38      284.50      7.95 o 
   0   6   2       18.91       15.40      1.56 o 
   1   6   2      664.55      636.47     13.87 o 
   2   6   2       15.05       18.20      2.12 o 
   3   6   2      204.07      207.73      5.25 o 
   4   6   2       12.22        6.03      2.70 o 
   5   6   2        8.46       13.03      6.73 o 
   6   6   2        8.55       -1.36      4.90 o 
  -6   7   2       60.26       66.39      5.78 o 
  -5   7   2        0.78       -4.51      3.71 o 
  -4   7   2       70.84       55.70     10.00 o 
  -3   7   2        6.95       -0.21      3.24 o 
  -2   7   2     1255.27     1298.60     15.49 o 
  -1   7   2      163.22      162.78      4.72 o 
   0   7   2      258.71      290.31      6.99 o 
   1   7   2       12.04       12.27      1.40 o 
   2   7   2      113.95      109.24      3.05 o 
   3   7   2       61.51       67.49      4.65 o 
   4   7   2       95.12      102.54      9.23 o 
   5   7   2       17.39       11.86      6.55 o 
   6   7   2        1.16       -2.32      6.17 o 
  -6   8   2        0.92        0.19      4.12 o 
  -5   8   2        1.26        1.64      3.56 o 
  -4   8   2       11.04        8.85      3.14 o 
  -3   8   2      114.44      117.45      5.24 o 
  -2   8   2       40.80       36.48      3.46 o 
  -1   8   2       70.26       65.84      2.40 o 
   0   8   2      421.66      434.86     10.40 o 
   1   8   2       74.68       74.80      2.13 o 
   2   8   2      173.76      172.25      5.45 o 
   3   8   2        3.69        1.15      2.65 o 
   4   8   2      137.01      126.32      5.97 o 
   5   8   2       11.41       11.67      8.40 o 
  -5   9   2        4.04        2.89      2.94 o 
  -4   9   2       39.62       40.37      4.15 o 
  -3   9   2       14.43       17.60      3.03 o 
  -2   9   2      253.97      238.43      6.19 o 
  -1   9   2      209.77      204.23      6.29 o 
   0   9   2       98.80       82.92      2.86 o 
   1   9   2      660.91      661.49      9.97 o 
   2   9   2        0.07       -0.52      1.88 o 
   3   9   2       20.45       16.90      3.17 o 
   4   9   2      119.03      123.69      7.08 o 
   5   9   2        6.56        6.39      4.47 o 
  -5  10   2        0.19        0.38      2.76 o 
  -4  10   2        8.26        9.27      3.51 o 
  -3  10   2      142.91      137.81      5.86 o 
  -2  10   2       65.40       60.89      9.39 o 
  -1  10   2      272.56      304.23      9.64 o 
   0  10   2       22.24       24.14      2.36 o 
   1  10   2       57.68       53.99      3.44 o 
   2  10   2       18.41       21.78      3.54 o 
   3  10   2       55.84       58.73      4.41 o 
   4  10   2        0.66        1.37      3.09 o 
   5  10   2        0.42       -4.58      3.99 o 
  -5  11   2        0.32        0.35      3.15 o 
  -4  11   2       18.19       19.77      4.66 o 
  -3  11   2      197.29      180.76      6.90 o 
  -2  11   2       15.90       15.00      3.72 o 
  -1  11   2      147.97      161.55      9.83 o 
   0  11   2        1.03        1.91      2.38 o 
   1  11   2       15.50        9.12      2.51 o 
   2  11   2        6.03        8.56      2.70 o 
   3  11   2        6.82        1.72      2.90 o 
   4  11   2        0.32       -1.46      3.11 o 
   5  11   2       55.14       47.58      6.32 o 
  -4  12   2        9.24        4.96      3.12 o 
  -3  12   2        5.86        5.42      4.72 o 
  -2  12   2      143.33      142.85      6.41 o 
  -1  12   2       82.15       89.66      6.38 o 
   0  12   2       33.63       34.35      3.61 o 
   1  12   2       91.49       93.53      6.26 o 
   2  12   2        0.87       -1.11      2.66 o 
   3  12   2       47.94       49.27      4.25 o 
   4  12   2        1.72        1.68      3.09 o 
  -4  13   2        0.39       -0.96      3.06 o 
  -3  13   2       91.00      100.58      6.18 o 
  -2  13   2       29.73       30.21      4.91 o 
  -1  13   2       28.84       42.24      7.72 o 
   0  13   2       39.82       44.53      5.39 o 
   1  13   2        7.33        9.32      2.92 o 
   2  13   2       12.42       18.25      3.86 o 
   3  13   2       38.34       45.79      4.48 o 
   4  13   2       12.17        8.27      3.22 o 
  -4  14   2       29.44       31.03      4.45 o 
  -3  14   2      157.25      137.02      8.40 o 
  -2  14   2        0.04        3.84      4.71 o 
  -1  14   2        3.60        5.83      3.68 o 
   0  14   2       18.62       20.29      7.47 o 
   1  14   2        1.62        1.59      2.62 o 
   2  14   2        0.53        4.71      3.66 o 
   3  14   2        0.20       -2.57      3.63 o 
  -3  15   2        0.05       -1.51      4.15 o 
  -2  15   2       96.00      102.93      8.00 o 
  -1  15   2        8.75       15.83      4.50 o 
   0  15   2        4.65        6.27      3.35 o 
   1  15   2       61.85       69.91      6.39 o 
   2  15   2       30.09       23.46      3.88 o 
   3  15   2        6.92        6.30      3.75 o 
  -2  16   2       57.17       71.67      7.97 o 
  -1  16   2        6.51       14.09      4.06 o 
   0  16   2       24.88       28.07      5.20 o 
   1  16   2        9.71       13.94      4.58 o 
   2  16   2       42.45       57.19      5.35 o 
  -1  17   2        0.06        0.40      4.42 o 
   0  17   2       23.47       19.23      4.58 o 
   1  17   2       37.27       37.09      5.43 o 
  -5   0   3      384.86      419.52     20.19 o 
  -3   0   3      117.93      128.58      9.51 o 
  -1   0   3       11.02       12.41      3.64 o 
   1   0   3     1446.19     1369.22     44.96 o 
   3   0   3     3476.85     3756.46     69.39 o 
   5   0   3        1.35       -0.60      4.09 o 
  -6   1   3       27.90       33.80      6.81 o 
  -5   1   3       14.09       16.44      5.40 o 
  -4   1   3      109.15      100.08      6.92 o 
  -3   1   3      467.84      514.48     21.74 o 
  -2   1   3       13.50       12.38      3.12 o 
  -1   1   3      363.41      365.91     21.86 o 
   0   1   3        3.41        3.75      1.12 o 
   1   1   3       20.24       18.47      1.63 o 
   2   1   3       13.69       13.46      3.61 o 
   3   1   3      379.57      430.29     18.97 o 
   4   1   3       51.17       44.90      5.13 o 
   5   1   3        7.73        5.17      3.70 o 
   6   1   3        0.08       -0.25      3.39 o 
  -6   2   3       60.43       73.03      7.71 o 
  -5   2   3        4.20       -1.18      4.77 o 
  -4   2   3       84.88       86.51      5.56 o 
  -3   2   3      111.16       97.04      5.03 o 
  -2   2   3      202.67      202.31     14.91 o 
  -1   2   3      697.52      673.84      7.46 o 
   0   2   3     1136.30     1074.63     25.47 o 
   1   2   3     2917.78     2892.23     34.08 o 
   2   2   3     1686.75     1794.17     16.31 o 
   3   2   3      342.72      319.49     11.86 o 
   4   2   3        3.02        1.95      2.33 o 
   5   2   3        4.68        0.99      3.77 o 
   6   2   3       13.41        6.98      4.41 o 
  -6   3   3        4.95       11.55      8.58 o 
  -5   3   3       77.72       74.62      5.63 o 
  -4   3   3       30.54       27.86      3.88 o 
  -3   3   3        0.22       -4.07      2.71 o 
  -2   3   3      277.31      314.88      5.89 o 
  -1   3   3     2265.52     2206.21     40.11 o 
   0   3   3      132.59      128.49      4.25 o 
   1   3   3       30.10       39.94      1.80 o 
   2   3   3      145.71      169.36      3.10 o 
   3   3   3      145.99      137.97      3.98 o 
   4   3   3      154.92      153.88      7.14 o 
   5   3   3        6.16        0.51      3.40 o 
   6   3   3        0.11        0.79      5.21 o 
  -6   4   3       24.79       20.66      5.35 o 
  -5   4   3       18.44       10.25      4.00 o 
  -4   4   3       62.12       58.93      4.25 o 
  -3   4   3       39.95       47.84      3.15 o 
  -2   4   3      303.11      306.21     11.15 o 
  -1   4   3      144.26      153.87      4.57 o 
   0   4   3      308.86      289.84      3.56 o 
   1   4   3      686.93      631.08     14.06 o 
   2   4   3     1192.68     1318.32     14.73 o 
   3   4   3      103.21      105.93      4.10 o 
   4   4   3       13.40       13.98      2.62 o 
   5   4   3       44.05       43.69      9.54 o 
   6   4   3        0.31        2.40      5.52 o 
  -6   5   3       22.57       31.69      6.09 o 
  -5   5   3       17.03       14.84      3.99 o 
  -4   5   3      298.99      344.77     36.34 o 
  -3   5   3        0.97       -2.68      1.78 o 
  -2   5   3      425.57      485.32     14.83 o 
  -1   5   3      425.89      432.91     16.05 o 
   0   5   3        2.05        0.41      1.43 o 
   1   5   3        8.94       10.48      1.49 o 
   2   5   3       20.69       19.28      2.05 o 
   3   5   3      231.61      224.37      8.26 o 
   4   5   3        0.29        0.33      3.26 o 
   5   5   3        9.41        4.39      9.57 o 
   6   5   3       16.44       26.28      5.71 o 
  -6   6   3       32.24       40.59      6.45 o 
  -5   6   3      102.17       98.96      6.50 o 
  -4   6   3      204.93      190.56      7.75 o 
  -3   6   3       67.54       54.19      3.97 o 
  -2   6   3      349.55      351.79     17.27 o 
  -1   6   3      620.07      687.90     15.47 o 
   0   6   3       37.29       34.19      1.93 o 
   1   6   3       39.79       47.56      1.97 o 
   2   6   3       11.77        8.12      1.64 o 
   3   6   3        0.01       -1.71      1.87 o 
   4   6   3       81.01       86.86      4.76 o 
   5   6   3       12.65       14.90      6.67 o 
   6   6   3        0.32        5.39      5.18 o 
  -6   7   3        0.27        4.30      4.26 o 
  -5   7   3        1.12        2.08      3.86 o 
  -4   7   3       36.92       34.75      4.16 o 
  -3   7   3      341.98      292.35      7.45 o 
  -2   7   3       64.49       71.58      4.42 o 
  -1   7   3      371.87      349.06      5.87 o 
   0   7   3       50.27       50.38      2.29 o 
   1   7   3      249.56      266.81      9.38 o 
   2   7   3      165.40      166.02      3.80 o 
   3   7   3        4.37        3.62      2.33 o 
   4   7   3      112.59      113.65      7.04 o 
   5   7   3       13.02        7.58      6.06 o 
   6   7   3       17.73       19.44     12.91 o 
  -6   8   3        6.42        4.07      4.57 o 
  -5   8   3        4.71        3.57      3.67 o 
  -4   8   3       48.51       45.36      4.70 o 
  -3   8   3      195.02      185.74      7.43 o 
  -2   8   3       66.48       75.80      4.78 o 
  -1   8   3      495.73      461.35     10.21 o 
   0   8   3       13.37        8.72      1.62 o 
   1   8   3        0.13        0.31      1.25 o 
   2   8   3        0.14       -0.01      1.95 o 
   3   8   3        0.59        1.47      2.03 o 
   4   8   3       78.60       83.47      4.67 o 
   5   8   3        0.01        0.61      4.91 o 
  -5   9   3        9.28        7.36      4.23 o 
  -4   9   3       28.70       31.66      4.49 o 
  -3   9   3        0.02       -1.21      2.74 o 
  -2   9   3       51.49       64.94      4.46 o 
  -1   9   3      162.33      150.01      6.52 o 
   0   9   3       80.12       85.28      2.96 o 
   1   9   3       34.39       31.33      2.77 o 
   2   9   3        1.04        0.50      1.94 o 
   3   9   3        9.18       10.91      2.70 o 
   4   9   3       10.00        6.68      2.80 o 
   5   9   3       14.60       12.14      4.72 o 
  -5  10   3        2.07        6.43      3.51 o 
  -4  10   3       85.23       80.43      5.65 o 
  -3  10   3       14.31       10.42      3.56 o 
  -2  10   3       12.49       16.49      3.29 o 
  -1  10   3        0.11       -0.42      2.16 o 
   0  10   3      234.69      245.35      5.31 o 
   1  10   3       11.13       15.61      2.43 o 
   2  10   3        3.42        6.70      2.65 o 
   3  10   3        0.06       -1.79      2.50 o 
   4  10   3       19.49       12.51      4.03 o 
   5  10   3        0.69       -3.00      4.87 o 
  -5  11   3        2.44        2.45      3.58 o 
  -4  11   3       10.50        8.42      3.86 o 
  -3  11   3       12.89       10.01      3.50 o 
  -2  11   3      132.23      120.77      5.72 o 
  -1  11   3        6.37        8.23      2.81 o 
   0  11   3        5.24        3.52      2.94 o 
   1  11   3       41.25       38.97      3.80 o 
   2  11   3       12.63        8.08      2.61 o 
   3  11   3        0.56        0.78      2.49 o 
   4  11   3        6.42        4.63      3.94 o 
   5  11   3        1.63        3.64      4.19 o 
  -4  12   3       17.85       14.80      4.04 o 
  -3  12   3       29.49       31.09      4.50 o 
  -2  12   3       53.55       63.67      8.03 o 
  -1  12   3        5.12        9.25      4.14 o 
   0  12   3       82.05       78.94      6.63 o 
   1  12   3        0.68       -0.32      2.12 o 
   2  12   3        0.28       -1.90      2.19 o 
   3  12   3        0.94       -1.77      2.99 o 
   4  12   3        1.62        4.71      4.55 o 
  -4  13   3        0.17        0.76      3.08 o 
  -3  13   3       44.51       44.00      4.68 o 
  -2  13   3        5.09        8.98      4.28 o 
  -1  13   3        9.59       11.59      3.66 o 
   0  13   3       76.00       96.01      6.90 o 
   1  13   3        0.34       -0.54      2.59 o 
   2  13   3        0.82        5.32      3.14 o 
   3  13   3        5.21        2.59      3.17 o 
   4  13   3        2.54        5.80      4.22 o 
  -3  14   3       40.53       40.08      5.83 o 
  -2  14   3        0.30       -0.10      5.22 o 
  -1  14   3       34.54       36.15      5.92 o 
   0  14   3       11.76       15.42      4.74 o 
   1  14   3        0.45       -0.66      2.91 o 
   2  14   3        0.29       -0.58      2.60 o 
   3  14   3        1.19       -0.44      2.93 o 
  -3  15   3       16.56       17.63      4.79 o 
  -2  15   3       15.42       15.96      4.41 o 
  -1  15   3        2.70        1.98      3.12 o 
   0  15   3        7.85        6.14      4.50 o 
   1  15   3        4.03        1.88      3.21 o 
   2  15   3        0.85        1.90      3.30 o 
   3  15   3        0.23        0.14      3.60 o 
  -2  16   3        7.16        9.45      5.23 o 
  -1  16   3        5.01        8.09      3.95 o 
   0  16   3        1.39        3.25      3.84 o 
   1  16   3        0.00       -0.05      4.50 o 
   2  16   3        0.02        0.30      3.32 o 
   0  17   3        0.03        1.01      4.55 o 
  -6   0   4       27.34       21.74      8.83 o 
  -4   0   4       91.47      103.75      9.57 o 
  -2   0   4     4393.49     4196.04     43.48 o 
   0   0   4     1025.22      994.04     10.08 o 
   2   0   4     1404.48     1610.19     18.54 o 
   4   0   4        0.10        0.31      3.81 o 
   6   0   4       47.09       40.82      8.58 o 
  -6   1   4        1.14        2.60      4.82 o 
  -5   1   4       28.92       32.51      6.28 o 
  -4   1   4      220.81      236.57     24.55 o 
  -3   1   4       72.67       82.41      5.21 o 
  -2   1   4     3305.77     3334.64     86.92 o 
  -1   1   4      269.36      249.96      5.26 o 
   0   1   4      718.36      698.37      8.29 o 
   1   1   4        0.32        0.55      1.30 o 
   2   1   4      251.53      279.15      5.35 o 
   3   1   4        0.15        0.91      2.27 o 
   4   1   4       30.26       29.20      3.18 o 
   5   1   4        3.52       -0.02      3.44 o 
   6   1   4        2.61       -2.03      4.76 o 
  -6   2   4        6.12        2.84      5.99 o 
  -5   2   4      225.39      267.70     11.97 o 
  -4   2   4        0.14       -2.06      2.74 o 
  -3   2   4        0.03        2.27      3.32 o 
  -2   2   4      334.68      282.19      7.14 o 
  -1   2   4      501.02      463.90     28.22 o 
   0   2   4      138.21      119.83     12.28 o 
   1   2   4      495.55      564.06      5.70 o 
   2   2   4      479.52      524.99      7.55 o 
   3   2   4      492.30      505.36     13.91 o 
   4   2   4       41.04       39.55      3.60 o 
   5   2   4       13.28        9.73      3.90 o 
   6   2   4        5.45        5.76      5.10 o 
  -6   3   4       57.30       64.85     12.35 o 
  -5   3   4        0.77       -2.11      4.41 o 
  -4   3   4       34.36       38.16      5.17 o 
  -3   3   4     1583.08     1686.63     46.13 o 
  -2   3   4       20.25       15.81      2.43 o 
  -1   3   4        8.06        9.66      1.45 o 
   0   3   4      134.07      122.26      5.31 o 
   1   3   4      152.32      158.34      4.02 o 
   2   3   4      777.08      945.17     17.03 o 
   3   3   4       28.83       29.68      2.08 o 
   4   3   4        2.92        2.20      2.94 o 
   5   3   4        6.17        1.60      3.27 o 
   6   3   4       10.00        5.79      4.81 o 
  -6   4   4        8.87        8.50      5.35 o 
  -5   4   4      133.88      128.85      9.35 o 
  -4   4   4       68.41       65.59      4.70 o 
  -3   4   4       29.07       41.72      3.66 o 
  -2   4   4     1593.08     1825.58     44.28 o 
  -1   4   4      183.82      191.95      5.92 o 
   0   4   4       27.53       23.96      1.54 o 
   1   4   4      178.73      193.63      3.31 o 
   2   4   4        4.41        5.99      1.96 o 
   3   4   4      208.89      240.93      5.40 o 
   4   4   4       24.24       27.44      4.00 o 
   5   4   4        6.44        2.20      4.34 o 
   6   4   4        9.02       10.66      5.00 o 
  -6   5   4        0.18       10.55      5.68 o 
  -5   5   4       14.10       19.53      5.50 o 
  -4   5   4      107.50      110.98     10.13 o 
  -3   5   4       60.49       70.90      4.29 o 
  -2   5   4        9.65       16.23      2.09 o 
  -1   5   4        0.68        3.43      1.50 o 
   0   5   4       16.84       16.90      1.55 o 
   1   5   4       55.52       57.92      2.11 o 
   2   5   4      824.94      831.83      7.87 o 
   3   5   4       14.04       15.51      2.18 o 
   4   5   4        2.89       -3.32      2.21 o 
   5   5   4        9.70        7.61      4.89 o 
   6   5   4        2.33        5.93      4.81 o 
  -6   6   4        7.04       13.73      5.52 o 
  -5   6   4       33.03       25.44      5.63 o 
  -4   6   4       11.50        7.15      3.87 o 
  -3   6   4       15.49       18.95      3.80 o 
  -2   6   4        0.40        1.85      1.70 o 
  -1   6   4      946.30      952.72     28.03 o 
   0   6   4      245.00      259.92      5.30 o 
   1   6   4      980.54     1037.71     15.44 o 
   2   6   4       80.23       80.36      2.89 o 
   3   6   4        5.73        7.03      1.94 o 
   4   6   4       11.92        9.53      4.98 o 
   5   6   4       15.17       10.45      8.15 o 
   6   6   4       21.88       30.99     11.43 o 
  -6   7   4       12.23       17.81      5.03 o 
  -5   7   4       56.92       60.59      7.22 o 
  -4   7   4       15.44        9.73      5.12 o 
  -3   7   4       77.39       75.95      5.23 o 
  -2   7   4        0.71       -0.35      1.89 o 
  -1   7   4      565.62      602.55     12.45 o 
   0   7   4      773.86      815.61     11.00 o 
   1   7   4      119.58      117.89      2.91 o 
   2   7   4        4.96        2.00      1.75 o 
   3   7   4        5.23        1.23      2.15 o 
   4   7   4       21.01       20.42      4.38 o 
   5   7   4       12.23        8.35      6.33 o 
   6   7   4        0.87        2.99      4.65 o 
  -6   8   4        0.66        5.39      5.47 o 
  -5   8   4       42.26       43.17      5.83 o 
  -4   8   4       98.92       93.88      6.42 o 
  -3   8   4        5.36       10.62      4.32 o 
  -2   8   4       35.98       34.34      5.14 o 
  -1   8   4       89.27       89.28      3.61 o 
   0   8   4       52.83       54.40      4.74 o 
   1   8   4      267.39      268.28      6.65 o 
   2   8   4       63.92       72.76      6.96 o 
   3   8   4       10.00        9.37      2.44 o 
   4   8   4        3.45       -2.89      3.60 o 
   5   8   4        3.88        4.80      6.11 o 
  -5   9   4        1.42        0.74      3.95 o 
  -4   9   4       87.18       85.36      6.18 o 
  -3   9   4      124.11      133.06     13.23 o 
  -2   9   4       18.99       20.97      3.63 o 
  -1   9   4       29.63       25.16      2.40 o 
   0   9   4       34.63       25.39      2.11 o 
   1   9   4      206.45      200.71      6.60 o 
   2   9   4       39.90       38.12      3.24 o 
   3   9   4        0.56        2.58      2.58 o 
   4   9   4        0.00       -1.15      4.17 o 
   5   9   4        9.88       11.82      5.83 o 
  -5  10   4       12.08       18.55      4.89 o 
  -4  10   4      152.31      159.18      8.01 o 
  -3  10   4       16.20       15.93      4.06 o 
  -2  10   4       23.04       22.41      3.24 o 
  -1  10   4       12.93       14.15      2.50 o 
   0  10   4      132.31      132.99      7.70 o 
   1  10   4       62.25       60.11      3.58 o 
   2  10   4        0.01        0.36      2.20 o 
   3  10   4       31.05       28.81      3.30 o 
   4  10   4        0.09        2.88      4.02 o 
   5  10   4       15.35       18.41      5.72 o 
  -5  11   4        2.46       -0.74      2.93 o 
  -4  11   4       11.43       10.36      3.25 o 
  -3  11   4       13.32       11.38      3.21 o 
  -2  11   4        7.55        8.00      2.96 o 
  -1  11   4       24.52       20.36      2.95 o 
   0  11   4       56.43       61.41      4.87 o 
   1  11   4       32.03       28.28      2.92 o 
   2  11   4        7.09        6.30      2.61 o 
   3  11   4        6.12        5.28      2.83 o 
   4  11   4        0.20       -4.30      5.33 o 
  -4  12   4        6.79        8.28      3.48 o 
  -3  12   4       59.79       71.10      5.30 o 
  -2  12   4       26.14       29.54      6.32 o 
  -1  12   4        1.86        4.51      3.28 o 
   0  12   4        0.17        3.08      2.67 o 
   1  12   4       67.42       68.89      4.80 o 
   2  12   4        0.67       -3.59      2.45 o 
   3  12   4       12.48       11.34      3.07 o 
   4  12   4       13.63        6.13      4.57 o 
  -4  13   4        4.53        4.25      2.99 o 
  -3  13   4        4.48        1.62      3.51 o 
  -2  13   4        1.72        1.59      3.70 o 
  -1  13   4        5.16        2.92      3.17 o 
   0  13   4        2.33        4.76      2.60 o 
   1  13   4       36.40       42.16      4.25 o 
   2  13   4        1.08        3.29      2.85 o 
   3  13   4        3.87        5.55      2.74 o 
   4  13   4       13.74       14.46      4.86 o 
  -3  14   4       14.75       16.27      4.22 o 
  -2  14   4        0.55       -4.02      3.57 o 
  -1  14   4        4.44        4.86      3.39 o 
   0  14   4        2.73        4.47      3.63 o 
   1  14   4       15.96       17.39      3.91 o 
   2  14   4        1.49        4.90      3.13 o 
   3  14   4        7.60        6.56      4.66 o 
  -3  15   4        7.51        5.89      4.97 o 
  -2  15   4       10.47        8.72      4.46 o 
  -1  15   4        2.53        4.00      4.39 o 
   0  15   4        1.98        5.50      3.69 o 
   1  15   4        1.68        3.39      3.55 o 
   2  15   4       11.04       14.69      3.77 o 
   3  15   4        1.36        0.14      5.20 o 
  -2  16   4       25.28       23.45      5.84 o 
  -1  16   4        0.93       10.25      5.13 o 
   0  16   4        0.18       -1.09      4.17 o 
   1  16   4        0.58        4.13      3.60 o 
   2  16   4        0.01        1.26      3.33 o 
  -5   0   5       36.21       33.97      8.46 o 
  -3   0   5      902.05      997.77     23.41 o 
  -1   0   5       41.55       41.81      4.45 o 
   1   0   5      369.19      375.84     10.04 o 
   3   0   5        9.84       12.55      3.80 o 
   5   0   5        1.99        1.30      6.61 o 
  -6   1   5       39.36       39.11      6.26 o 
  -5   1   5       34.03       26.50      5.65 o 
  -4   1   5       19.58       16.20      4.47 o 
  -3   1   5      640.24      704.70     13.92 o 
  -2   1   5       17.32       21.93      3.62 o 
  -1   1   5       31.03       26.45      2.55 o 
   0   1   5      496.50      503.73      7.47 o 
   1   1   5        4.90        1.31      1.16 o 
   2   1   5       79.94       86.78      3.38 o 
   3   1   5       12.62       14.13      2.47 o 
   4   1   5       10.64        6.20      2.81 o 
   5   1   5       29.66       33.17      5.07 o 
   6   1   5        1.40       -2.80      4.12 o 
  -6   2   5       14.52        9.06      4.60 o 
  -5   2   5       22.77       25.16      7.81 o 
  -4   2   5       88.70       99.41      9.60 o 
  -3   2   5       14.77        9.99      3.17 o 
  -2   2   5      623.99      614.52     45.11 o 
  -1   2   5       59.55       69.64      4.18 o 
   0   2   5      266.86      248.96      8.81 o 
   1   2   5       48.12       41.22      1.81 o 
   2   2   5       11.71       10.70      1.39 o 
   3   2   5        0.46       -0.25      1.72 o 
   4   2   5        4.78        2.62      2.84 o 
   5   2   5        0.94       -1.08      3.28 o 
   6   2   5       16.80       16.86      5.95 o 
  -6   3   5        0.27       -8.52      7.60 o 
  -5   3   5       21.67       18.17      5.16 o 
  -4   3   5        5.28       12.17      7.97 o 
  -3   3   5       65.00       63.51      4.74 o 
  -2   3   5      462.01      469.69     16.50 o 
  -1   3   5      609.13      604.95     13.76 o 
   0   3   5      264.02      264.26      7.84 o 
   1   3   5       66.82       69.62      2.01 o 
   2   3   5       61.73       67.22      2.74 o 
   3   3   5        0.94        3.25      1.51 o 
   4   3   5       21.81       20.28      4.04 o 
   5   3   5       46.30       44.56      9.54 o 
   6   3   5        2.55        3.62      4.73 o 
  -6   4   5        1.91       -1.92      4.50 o 
  -5   4   5        5.70        2.43      5.31 o 
  -4   4   5       86.59       90.80      5.83 o 
  -3   4   5      584.78      713.79     21.55 o 
  -2   4   5      228.93      277.27     10.12 o 
  -1   4   5      959.93      980.62     21.46 o 
   0   4   5       18.07       16.98      1.52 o 
   1   4   5      133.95      146.12      2.87 o 
   2   4   5      108.13      113.81      3.02 o 
   3   4   5        5.65        6.50      1.57 o 
   4   4   5       13.36        8.02      3.18 o 
   5   4   5        1.14        1.73      4.45 o 
   6   4   5        6.30        1.75      5.64 o 
  -6   5   5        4.49        2.01      5.70 o 
  -5   5   5        1.02        7.03      8.62 o 
  -4   5   5       88.17       86.06      7.44 o 
  -3   5   5       33.13       29.32      3.21 o 
  -2   5   5       52.43       61.15      3.35 o 
  -1   5   5        0.18        3.09      2.98 o 
   0   5   5        0.02       -0.68      1.34 o 
   1   5   5       73.14       73.65      4.24 o 
   2   5   5        9.86        8.18      1.80 o 
   3   5   5        0.83        1.25      1.79 o 
   4   5   5        6.38        3.26      2.59 o 
   5   5   5        1.29       -2.35      4.40 o 
   6   5   5        1.54       -3.81      5.76 o 
  -6   6   5        4.67       11.26      5.32 o 
  -5   6   5        2.92        0.93      4.25 o 
  -4   6   5      197.67      192.98     22.45 o 
  -3   6   5       15.76       13.92      2.29 o 
  -2   6   5        0.09        0.05      1.67 o 
  -1   6   5       34.74       32.94      2.43 o 
   0   6   5        4.88        5.84      1.39 o 
   1   6   5       20.41       16.28      1.59 o 
   2   6   5       20.80       24.96      2.12 o 
   3   6   5        2.85        1.40      1.92 o 
   4   6   5       28.09       28.20      4.18 o 
   5   6   5        2.00        1.84      4.63 o 
   6   6   5        0.26        6.02      5.52 o 
  -6   7   5       14.56       17.05      8.58 o 
  -5   7   5       29.40       34.98      6.46 o 
  -4   7   5       39.74       44.56      5.90 o 
  -3   7   5       23.04       29.52      4.40 o 
  -2   7   5       15.74       21.37      2.21 o 
  -1   7   5       17.05       17.90      2.28 o 
   0   7   5       90.06       88.20      4.19 o 
   1   7   5       97.43       96.61      2.82 o 
   2   7   5       97.73      116.67      4.11 o 
   3   7   5        0.00        2.38      2.26 o 
   4   7   5        3.24        1.56      3.28 o 
   5   7   5       20.01       20.59      5.86 o 
  -5   8   5       24.72       28.87      5.51 o 
  -4   8   5        0.06        0.50      3.98 o 
  -3   8   5       74.05       83.49     10.10 o 
  -2   8   5       55.34       66.45      4.47 o 
  -1   8   5      110.38      114.15      3.57 o 
   0   8   5        4.30        1.27      1.43 o 
   1   8   5      100.50      110.09      3.53 o 
   2   8   5        0.34        0.61      2.09 o 
   3   8   5        1.76        2.65      3.25 o 
   4   8   5       28.79       34.19      7.78 o 
   5   8   5        2.98        5.30      6.21 o 
  -5   9   5        5.96        4.93      4.82 o 
  -4   9   5       22.93       22.75      4.16 o 
  -3   9   5        0.45       -1.08      2.68 o 
  -2   9   5        6.69        3.69      2.85 o 
  -1   9   5      106.27      117.18      4.11 o 
   0   9   5        2.17        1.60      1.57 o 
   1   9   5        1.60        1.18      1.81 o 
   2   9   5       18.87       20.92      2.83 o 
   3   9   5        0.12       -3.49      3.06 o 
   4   9   5        9.87        8.82      3.93 o 
   5   9   5        3.59        1.87      6.16 o 
  -5  10   5        0.16        2.08      5.65 o 
  -4  10   5        7.17        1.37      3.19 o 
  -3  10   5        0.58        3.65      3.54 o 
  -2  10   5        0.27       -0.96      2.69 o 
  -1  10   5       67.56       71.04      3.49 o 
   0  10   5      149.96      181.85      8.05 o 
   1  10   5      113.04      117.39      4.43 o 
   2  10   5        1.57        2.86      2.36 o 
   3  10   5       17.96       17.76      3.98 o 
   4  10   5       27.87       30.62      4.73 o 
   5  10   5        5.87        5.59      4.92 o 
  -5  11   5       27.52       19.20      5.25 o 
  -4  11   5       11.82       12.30      3.26 o 
  -3  11   5        8.95       10.37      3.57 o 
  -2  11   5        5.33        1.96      3.15 o 
  -1  11   5        0.48        0.33      2.72 o 
   0  11   5      268.25      290.64      7.93 o 
   1  11   5       10.21       12.18      2.57 o 
   2  11   5        3.47        5.68      2.60 o 
   3  11   5       10.13        9.94      3.76 o 
   4  11   5        2.38       -1.07      4.15 o 
  -4  12   5       13.84       11.59      3.80 o 
  -3  12   5       19.73       20.26      4.25 o 
  -2  12   5        0.13        0.32      2.70 o 
  -1  12   5       45.64       46.42      5.11 o 
   0  12   5       17.86       20.57      3.45 o 
   1  12   5       36.65       36.78      3.89 o 
   2  12   5        0.98        0.98      2.32 o 
   3  12   5        3.07        6.74      3.77 o 
   4  12   5        0.65       -4.22      3.20 o 
  -4  13   5        9.29        5.04      3.32 o 
  -3  13   5       23.46       16.15      4.13 o 
  -2  13   5       18.46       21.08      4.76 o 
  -1  13   5        4.65        3.77      6.61 o 
   0  13   5       12.80       17.48      4.69 o 
   1  13   5       18.52       20.19      3.81 o 
   2  13   5        0.05        8.17      6.74 o 
   3  13   5        5.14        2.34      4.14 o 
   4  13   5        0.00       -0.04      4.01 o 
  -3  14   5        5.57        3.99      3.47 o 
  -2  14   5        4.58        0.38      3.85 o 
  -1  14   5       11.30        9.91      4.88 o 
   0  14   5       77.43       74.57      6.64 o 
   1  14   5        5.28        5.91      2.88 o 
   2  14   5        0.16        1.54      2.94 o 
   3  14   5        0.44       -1.37      6.58 o 
  -3  15   5        0.77       -6.09      4.42 o 
  -2  15   5        1.25       -1.74      5.16 o 
  -1  15   5        2.05       -0.91      3.80 o 
   0  15   5       23.22       25.59      4.72 o 
   1  15   5        3.10        5.01      3.60 o 
   2  15   5        0.09        3.22      3.70 o 
  -2  16   5        1.00       -2.60      4.66 o 
  -1  16   5        4.27        4.41      6.61 o 
   0  16   5        0.54        2.42      3.26 o 
   1  16   5        9.89        7.36      4.08 o 
  -6   0   6        0.87        0.31      6.73 o 
  -4   0   6        7.54        5.31      5.43 o 
  -2   0   6      658.21      713.86     16.86 o 
   0   0   6      150.24      175.04      5.02 o 
   2   0   6      173.15      183.73      7.84 o 
   4   0   6        3.29        0.56      3.26 o 
   6   0   6        9.99        9.51      8.28 o 
  -6   1   6        1.57        5.05      6.52 o 
  -5   1   6        1.30       -1.55      6.21 o 
  -4   1   6        6.61        7.99      3.57 o 
  -3   1   6      102.18       99.96      5.64 o 
  -2   1   6      145.87      172.46     16.92 o 
  -1   1   6       23.45       19.53      2.65 o 
   0   1   6       70.40       72.07      2.48 o 
   1   1   6      118.16      128.85      5.16 o 
   2   1   6       12.40       10.11      2.20 o 
   3   1   6       11.44        6.46      2.25 o 
   4   1   6       11.88        7.80      2.63 o 
   5   1   6       19.96       22.72      4.42 o 
   6   1   6       15.78       10.39      5.67 o 
  -6   2   6        1.83        0.45      4.21 o 
  -5   2   6       20.83       30.55      6.30 o 
  -4   2   6       15.38       17.08      4.32 o 
  -3   2   6       63.37       69.15      5.07 o 
  -2   2   6       38.99       43.90      3.54 o 
  -1   2   6      174.96      160.38      6.89 o 
   0   2   6        9.43       12.94      1.71 o 
   1   2   6      215.64      242.52     10.36 o 
   2   2   6       16.51       16.93      1.28 o 
   3   2   6       25.09       29.53      3.02 o 
   4   2   6        6.54        4.25      2.52 o 
   5   2   6       23.09       21.15      3.94 o 
   6   2   6        1.04        3.83      6.11 o 
  -6   3   6        4.88       -7.10      7.23 o 
  -5   3   6        1.93       -3.38      3.42 o 
  -4   3   6       19.24       22.61      4.18 o 
  -3   3   6       13.89       22.99      3.57 o 
  -2   3   6        2.76        5.39      2.10 o 
  -1   3   6       16.76       19.51      2.19 o 
   0   3   6      127.11      123.83      4.11 o 
   1   3   6      108.09      106.54      2.48 o 
   2   3   6       13.33       12.54      1.37 o 
   3   3   6        3.56        1.89      1.78 o 
   4   3   6        6.95        3.30      2.92 o 
   5   3   6       12.90       15.57      4.33 o 
   6   3   6       11.54        8.21      8.77 o 
  -6   4   6        0.41       -2.00      4.68 o 
  -5   4   6        1.44       -2.00      3.74 o 
  -4   4   6        2.44       -1.94      3.34 o 
  -3   4   6       31.44       34.90      3.31 o 
  -2   4   6      166.70      176.82      5.31 o 
  -1   4   6        5.25        5.99      1.54 o 
   0   4   6        1.10        3.91      1.25 o 
   1   4   6      167.63      172.52      5.38 o 
   2   4   6       75.75       74.94      3.36 o 
   3   4   6        9.79       15.53      4.28 o 
   4   4   6        7.72        4.12      3.31 o 
   5   4   6       31.57       35.07      6.79 o 
   6   4   6        4.41       14.54      5.69 o 
  -6   5   6        4.83        2.80      5.64 o 
  -5   5   6        6.48        6.48      4.71 o 
  -4   5   6       23.92       42.55     15.29 o 
  -3   5   6       37.72       41.85      3.50 o 
  -2   5   6      123.15      136.27      4.77 o 
  -1   5   6       36.14       37.25      2.29 o 
   0   5   6        1.61        0.96      1.32 o 
   1   5   6      131.19      152.63      3.29 o 
   2   5   6       52.94       39.54      2.25 o 
   3   5   6        1.54        2.02      2.47 o 
   4   5   6        0.16       -1.76      2.70 o 
   5   5   6       10.56       10.95      5.89 o 
   6   5   6       13.85       24.46      9.45 o 
  -6   6   6        0.26       -2.48      5.43 o 
  -5   6   6        0.08       -2.76      4.86 o 
  -4   6   6        6.45        7.55      4.44 o 
  -3   6   6       19.82       18.50      2.42 o 
  -2   6   6       82.96       91.63      4.47 o 
  -1   6   6        0.00        1.84      2.37 o 
   0   6   6       46.91       50.39      2.20 o 
   1   6   6        4.37        8.06      1.56 o 
   2   6   6        0.20        3.17      1.78 o 
   3   6   6        3.00        3.55      2.46 o 
   4   6   6       13.39       12.09      6.11 o 
   5   6   6        3.88        7.98      5.18 o 
  -6   7   6        1.66        0.66      4.78 o 
  -5   7   6       15.84       11.99      6.05 o 
  -4   7   6        9.09       26.18     14.20 o 
  -3   7   6       13.42       11.40      2.99 o 
  -2   7   6       62.07       56.83      4.34 o 
  -1   7   6      203.32      224.04      8.31 o 
   0   7   6       27.42       26.64      1.97 o 
   1   7   6      143.12      136.24      3.43 o 
   2   7   6        2.46        1.12      1.57 o 
   3   7   6       13.15       12.57      3.84 o 
   4   7   6        5.23        9.29      5.96 o 
   5   7   6        0.58       -4.98      4.43 o 
  -5   8   6        5.71        8.51      5.25 o 
  -4   8   6       35.54       35.90      5.22 o 
  -3   8   6        8.84        9.05      3.02 o 
  -2   8   6        5.18        5.90      3.15 o 
  -1   8   6       34.91       36.24      2.34 o 
   0   8   6       11.37       10.47      1.72 o 
   1   8   6      127.86      124.79      3.44 o 
   2   8   6       80.87       83.36      6.37 o 
   3   8   6        0.02       -2.88      2.72 o 
   4   8   6        0.00       -1.65      4.40 o 
   5   8   6        0.65        2.77      5.10 o 
  -5   9   6        1.63        1.15      3.89 o 
  -4   9   6        6.28       10.71      4.06 o 
  -3   9   6        4.03        4.17      3.23 o 
  -2   9   6       27.31       31.84      4.32 o 
  -1   9   6        0.04       -0.21      1.93 o 
   0   9   6       42.21       36.69      2.42 o 
   1   9   6        6.38        6.68      2.14 o 
   2   9   6        2.10        3.34      2.21 o 
   3   9   6        0.73       -0.28      3.25 o 
   4   9   6        8.30        3.42      4.85 o 
   5   9   6        0.04       -0.61      6.02 o 
  -5  10   6        4.26       10.33      5.13 o 
  -4  10   6       22.56       15.17      5.09 o 
  -3  10   6       20.96       16.54      3.77 o 
  -2  10   6        2.18        0.95      2.84 o 
  -1  10   6       13.90       10.48      2.17 o 
   0  10   6       38.06       40.02      2.54 o 
   1  10   6       20.28       17.56      2.53 o 
   2  10   6        6.19        2.60      2.43 o 
   3  10   6       16.34       13.13      4.05 o 
   4  10   6       11.02        7.02      4.73 o 
   5  10   6        0.02       -6.47      5.98 o 
  -5  11   6        1.88        2.74      4.05 o 
  -4  11   6        2.73        7.60      3.28 o 
  -3  11   6        1.67       -2.41      3.43 o 
  -2  11   6        0.09       -0.46      3.01 o 
  -1  11   6       53.09       52.87      4.33 o 
   0  11   6        3.27        5.90      3.19 o 
   1  11   6        7.05        5.81      2.46 o 
   2  11   6       43.77       37.77      3.56 o 
   3  11   6       38.20       39.42      5.25 o 
   4  11   6        5.58        1.37      5.74 o 
  -4  12   6        2.31       -1.68      3.05 o 
  -3  12   6        7.15        0.42      3.89 o 
  -2  12   6        1.19       -0.06      2.73 o 
  -1  12   6        5.69        7.68      3.92 o 
   0  12   6        0.00        2.26      2.74 o 
   1  12   6        0.24        2.63      3.17 o 
   2  12   6       14.56       11.07      2.74 o 
   3  12   6       16.20       17.38      4.00 o 
   4  12   6        1.07        0.08      4.97 o 
  -4  13   6       11.91       13.74      4.20 o 
  -3  13   6        6.70        6.19      3.17 o 
  -2  13   6        7.72        7.26      4.61 o 
  -1  13   6       40.44       48.03      6.64 o 
   0  13   6        0.43       -0.22      2.88 o 
   1  13   6       12.08        8.96      3.35 o 
   2  13   6       11.87       10.04      4.36 o 
   3  13   6        8.37        9.09      4.38 o 
  -3  14   6        5.57        8.81      3.76 o 
  -2  14   6        5.02        4.04      3.68 o 
  -1  14   6        5.83        9.12      4.87 o 
   0  14   6       13.94       16.86      3.96 o 
   1  14   6        0.54       -1.04      2.94 o 
   2  14   6       28.39       27.62      5.41 o 
   3  14   6        0.02       -3.77      5.05 o 
  -2  15   6        6.95       12.42      8.21 o 
  -1  15   6       12.97       10.68      4.94 o 
   0  15   6       26.88       28.05      4.52 o 
   1  15   6        1.58       -0.92      3.52 o 
   2  15   6        3.59        5.74      4.05 o 
  -1  16   6        0.47       -0.08      4.91 o 
   0  16   6        1.30        3.34      3.56 o 
   1  16   6        3.46        4.78      3.96 o 
  -5   0   7        1.93       -4.63      5.99 o 
  -3   0   7       40.48       45.89      6.18 o 
  -1   0   7      538.02      482.39     11.43 o 
   1   0   7     1685.75     1939.10     20.35 o 
   3   0   7        2.80        2.70      3.12 o 
   5   0   7      193.78      167.18     14.27 o 
  -6   1   7        0.56       -4.05      4.69 o 
  -5   1   7        8.45        9.57      4.87 o 
  -4   1   7        0.81        2.90      3.67 o 
  -3   1   7       33.66       29.44      3.78 o 
  -2   1   7       18.03       10.60      2.75 o 
  -1   1   7      438.14      480.21     23.47 o 
   0   1   7      103.10      136.42      5.95 o 
   1   1   7        0.63        0.45      1.24 o 
   2   1   7      274.03      299.64      6.34 o 
   3   1   7       20.76       24.86      2.87 o 
   4   1   7        7.89        5.45      2.81 o 
   5   1   7       11.43       10.42      5.39 o 
   6   1   7        1.96        4.32      4.66 o 
  -6   2   7        3.80        5.87      3.82 o 
  -5   2   7        4.57        2.51      4.39 o 
  -4   2   7       18.58       13.07      4.20 o 
  -3   2   7        8.47        4.97      3.38 o 
  -2   2   7       33.07       54.75      4.82 o 
  -1   2   7       19.70       19.90      2.17 o 
   0   2   7     2325.13     2655.62     77.31 o 
   1   2   7      610.02      660.72     14.79 o 
   2   2   7        1.63       -0.42      2.05 o 
   3   2   7       18.66       17.52      2.66 o 
   4   2   7        4.87        1.33      3.60 o 
   5   2   7       26.88       25.21      5.16 o 
   6   2   7        4.96        4.69      8.15 o 
  -6   3   7        0.19        2.59      7.35 o 
  -5   3   7       10.33        4.90      4.51 o 
  -4   3   7        0.03        0.28      3.71 o 
  -3   3   7       62.30       78.02      5.33 o 
  -2   3   7       13.08       20.99      3.91 o 
  -1   3   7       23.60       37.77      2.87 o 
   0   3   7     1127.72     1238.67     35.71 o 
   1   3   7      206.40      218.69      3.50 o 
   2   3   7        0.59        1.92      1.94 o 
   3   3   7       20.77       18.77      2.80 o 
   4   3   7       26.37       22.66      3.91 o 
   5   3   7        3.13        3.02      3.89 o 
   6   3   7       17.38       11.92      8.89 o 
  -6   4   7        0.16       -1.02      4.58 o 
  -5   4   7        1.62       -0.31      4.42 o 
  -4   4   7       10.82       15.89      3.67 o 
  -3   4   7        5.40        3.33      3.42 o 
  -2   4   7        1.42       -0.42      1.99 o 
  -1   4   7       12.24        9.80      1.66 o 
   0   4   7        2.63        5.94      1.63 o 
   1   4   7      920.32      996.40     24.84 o 
   2   4   7       49.85       57.68      3.28 o 
   3   4   7      194.12      188.24      5.74 o 
   4   4   7      119.96       88.39      7.40 o 
   5   4   7        0.17        2.55      3.94 o 
   6   4   7       10.71       24.50      6.60 o 
  -6   5   7       14.79       18.68     10.68 o 
  -5   5   7       21.93       17.88      5.36 o 
  -4   5   7       11.68        8.15      5.19 o 
  -3   5   7        0.08       -2.51      2.30 o 
  -2   5   7       20.84       15.72      2.31 o 
  -1   5   7      193.22      212.63     13.26 o 
   0   5   7      593.29      623.40     13.90 o 
   1   5   7      174.10      177.39      6.04 o 
   2   5   7        3.93        8.74      2.79 o 
   3   5   7        5.32        7.98      2.75 o 
   4   5   7        1.44       -4.08      4.11 o 
   5   5   7        0.01       -3.59      3.90 o 
  -6   6   7        2.67        4.54      4.89 o 
  -5   6   7        3.07        1.57      4.25 o 
  -4   6   7       53.64       52.16      8.03 o 
  -3   6   7        0.08       -1.96      1.90 o 
  -2   6   7        5.64        8.26      2.16 o 
  -1   6   7       79.50       71.49      2.87 o 
   0   6   7      862.14      865.40     15.62 o 
   1   6   7       35.01       42.83      2.31 o 
   2   6   7       97.30       84.44      3.68 o 
   3   6   7       30.29       25.03      3.12 o 
   4   6   7        0.97       -1.59      8.40 o 
   5   6   7        6.35       10.14      5.94 o 
  -5   7   7        0.28        1.91      3.81 o 
  -4   7   7        4.11        4.31      4.91 o 
  -3   7   7        5.87        3.95      3.06 o 
  -2   7   7        7.70        4.25      2.18 o 
  -1   7   7      174.56      195.95     10.02 o 
   0   7   7       81.61       75.86      2.85 o 
   1   7   7      133.05      141.97      3.67 o 
   2   7   7      172.54      164.19      5.13 o 
   3   7   7       70.13       58.79      4.68 o 
   4   7   7       27.59       29.34      6.10 o 
   5   7   7        0.30        0.49      4.13 o 
  -5   8   7       15.64       20.70      5.32 o 
  -4   8   7       14.33       15.48      5.39 o 
  -3   8   7        0.00       -0.40      3.04 o 
  -2   8   7       11.06        6.46      2.79 o 
  -1   8   7       22.71       17.13      1.97 o 
   0   8   7        8.39        7.56      1.70 o 
   1   8   7       51.81       53.36      2.65 o 
   2   8   7       10.38        5.07      2.54 o 
   3   8   7       15.25       13.99      6.79 o 
   4   8   7        0.66        3.27      4.37 o 
   5   8   7        1.50        2.75      7.78 o 
  -5   9   7        9.29        9.33      5.26 o 
  -4   9   7       59.49       46.72      5.82 o 
  -3   9   7       11.39       13.40      3.87 o 
  -2   9   7        3.39        2.37      3.14 o 
  -1   9   7      116.23      103.44      4.11 o 
   0   9   7        0.07       -1.54      1.53 o 
   1   9   7      195.20      202.67      5.59 o 
   2   9   7        7.38        5.70      3.31 o 
   3   9   7        3.62        2.95      3.54 o 
   4   9   7        4.40        1.49      4.29 o 
   5   9   7        0.00       -2.38      6.02 o 
  -5  10   7        4.96        1.96      3.67 o 
  -4  10   7        9.65        5.07      3.81 o 
  -3  10   7        8.21        6.06      2.86 o 
  -2  10   7       42.53       33.51      3.98 o 
  -1  10   7        6.39        8.05      2.22 o 
   0  10   7        0.37        1.26      1.76 o 
   1  10   7        9.56        9.99      2.26 o 
   2  10   7       26.88       23.59      3.80 o 
   3  10   7        4.15        3.42      3.56 o 
   4  10   7        1.41       -0.32      4.25 o 
  -4  11   7        6.51        8.35      3.83 o 
  -3  11   7        0.08       -0.42      2.57 o 
  -2  11   7        8.34        8.34      3.45 o 
  -1  11   7        1.54       -0.41      2.32 o 
   0  11   7       13.18       11.81      3.25 o 
   1  11   7        0.08        2.58      2.50 o 
   2  11   7        0.11        0.31      3.30 o 
   3  11   7       60.28       56.71      5.50 o 
   4  11   7        0.05        4.70      5.22 o 
  -4  12   7       17.10       17.14      4.63 o 
  -3  12   7       30.80      162.18     96.90 o 
  -2  12   7        0.01       -0.53      2.82 o 
  -1  12   7       28.98       27.10      5.21 o 
   0  12   7        1.07       -2.05      2.51 o 
   1  12   7        4.39        5.59      2.76 o 
   2  12   7       76.40       63.11      5.19 o 
   3  12   7        3.30        2.69      3.72 o 
   4  12   7        0.02       -1.46      4.73 o 
  -3  13   7       32.27       30.84      4.61 o 
  -2  13   7       30.49       28.53      7.69 o 
  -1  13   7       25.95       28.91      6.67 o 
   0  13   7        0.03       -0.57      3.06 o 
   1  13   7        0.11        4.65      3.30 o 
   2  13   7        9.17        8.42      3.88 o 
   3  13   7        0.22       -1.85      3.81 o 
  -3  14   7        1.69       -2.99      4.28 o 
  -2  14   7       33.37       30.05      9.67 o 
  -1  14   7        3.92        1.71      3.80 o 
   0  14   7        0.10        1.36      3.61 o 
   1  14   7        2.61        3.78      3.85 o 
   2  14   7        6.90        7.96      4.39 o 
   3  14   7        3.68        2.26      4.43 o 
  -2  15   7        1.94       -0.84      6.58 o 
  -1  15   7        0.06        2.08      7.94 o 
   0  15   7        0.04        0.52      3.71 o 
   1  15   7        0.05        1.87      3.34 o 
   2  15   7        1.82       -2.84      6.61 o 
  -1  16   7        0.04       -1.26      5.96 o 
   0  16   7        1.76       -2.61      3.77 o 
  -6   0   8       84.41       87.39     10.93 o 
  -4   0   8        2.41        3.77      4.26 o 
  -2   0   8      145.39      116.97      7.78 o 
   0   0   8      259.99      320.96     10.31 o 
   2   0   8        0.05       -2.23      4.38 o 
   4   0   8      635.42      665.05     16.80 o 
  -6   1   8       11.87       18.87      5.86 o 
  -5   1   8       21.16       35.11     18.37 o 
  -4   1   8        1.60        0.74      3.61 o 
  -3   1   8        8.62        9.09      3.13 o 
  -2   1   8      106.63      103.44      5.19 o 
  -1   1   8      668.09      652.49     42.61 o 
   0   1   8     5045.58     5738.25     89.78 o 
   1   1   8        0.69        0.12      1.30 o 
   2   1   8      219.22      205.19      5.59 o 
   3   1   8      134.60      128.23      6.24 o 
   4   1   8        5.97        9.05      3.49 o 
   5   1   8       39.76       38.65      5.28 o 
   6   1   8        9.25        8.50      5.88 o 
  -6   2   8       16.63       20.07      7.10 o 
  -5   2   8       54.36       63.18      6.57 o 
  -4   2   8        7.39        7.75      3.93 o 
  -3   2   8        3.28        1.19      2.45 o 
  -2   2   8       65.23       72.05      4.36 o 
  -1   2   8      343.07      353.09     17.51 o 
   0   2   8       28.86       40.07      2.96 o 
   1   2   8      403.17      404.75      7.76 o 
   2   2   8      126.92      120.54      4.43 o 
   3   2   8       45.69       44.08      3.61 o 
   4   2   8        0.09       -1.62      3.40 o 
   5   2   8       81.78       91.51      6.92 o 
  -6   3   8        0.13       -0.43      5.50 o 
  -5   3   8       22.33       24.95      5.34 o 
  -4   3   8       11.94        6.85      3.64 o 
  -3   3   8        3.62        4.38      2.93 o 
  -2   3   8      243.26      238.37      6.42 o 
  -1   3   8     1373.93     1469.61     94.24 o 
   0   3   8      274.03      323.40     12.76 o 
   1   3   8      644.79      702.86      7.71 o 
   2   3   8      145.93      134.38      3.80 o 
   3   3   8       73.80       72.54      4.23 o 
   4   3   8       73.98       74.10      5.81 o 
   5   3   8        0.06        2.47      3.28 o 
  -6   4   8       33.14       37.27      7.68 o 
  -5   4   8       60.06       62.52      7.46 o 
  -4   4   8        2.60        1.42      2.90 o 
  -3   4   8        0.77        0.98      2.72 o 
  -2   4   8       20.32       19.74      2.64 o 
  -1   4   8      427.80      443.99     20.87 o 
   0   4   8        1.91        1.98      1.68 o 
   1   4   8      579.34      622.19     16.81 o 
   2   4   8       24.14       19.34      2.45 o 
   3   4   8        2.76        2.29      2.60 o 
   4   4   8        8.65       15.46      4.34 o 
   5   4   8       67.53       79.48      8.63 o 
  -6   5   8        0.19       -2.56      4.50 o 
  -5   5   8        7.66       10.98      5.24 o 
  -4   5   8       92.03       77.75      7.82 o 
  -3   5   8        1.00       -0.81      2.13 o 
  -2   5   8       75.96       86.12      4.35 o 
  -1   5   8        0.80        0.50      1.51 o 
   0   5   8        9.40        9.68      1.56 o 
   1   5   8      294.59      312.59      4.93 o 
   2   5   8        9.41       10.56      2.50 o 
   3   5   8       19.68       15.34      3.45 o 
   4   5   8       51.39       39.50      6.41 o 
   5   5   8       19.46       12.74      6.37 o 
  -5   6   8        3.27        7.04      5.43 o 
  -4   6   8        6.11        8.04      4.10 o 
  -3   6   8        0.00        1.35      2.35 o 
  -2   6   8      174.97      193.16     15.43 o 
  -1   6   8      276.10      293.45      8.35 o 
   0   6   8      175.41      170.01      6.13 o 
   1   6   8       25.43       21.36      2.02 o 
   2   6   8       87.01       92.32      3.99 o 
   3   6   8        9.45        8.34      3.75 o 
   4   6   8       12.38        8.11      4.61 o 
   5   6   8        7.17        4.44      5.00 o 
  -5   7   8       42.47       39.10      6.09 o 
  -4   7   8       40.65       30.81      6.45 o 
  -3   7   8       25.86       23.58      4.61 o 
  -2   7   8       14.70       12.93      3.16 o 
  -1   7   8       54.94       43.52      2.59 o 
   0   7   8        0.26        0.84      1.69 o 
   1   7   8        0.44        2.59      1.81 o 
   2   7   8      140.34      138.90      6.24 o 
   3   7   8      187.63      184.41     13.83 o 
   4   7   8       14.74       10.00      6.76 o 
   5   7   8        0.01        8.24      4.72 o 
  -5   8   8       13.40       13.15      4.61 o 
  -4   8   8       26.19       24.54      5.15 o 
  -3   8   8       40.07       33.65      4.45 o 
  -2   8   8       10.58       10.15      2.88 o 
  -1   8   8      107.89      104.21      3.66 o 
   0   8   8        7.50        9.37      1.86 o 
   1   8   8       83.17       87.12      7.37 o 
   2   8   8      412.74      396.28     10.00 o 
   3   8   8       80.51       70.44      7.50 o 
   4   8   8       33.68       37.24      6.76 o 
   5   8   8        3.01        1.10      7.66 o 
  -5   9   8       15.02       13.22      6.18 o 
  -4   9   8        0.07       -0.34      3.35 o 
  -3   9   8       91.23       95.47     13.75 o 
  -2   9   8        3.49        3.50      3.18 o 
  -1   9   8       52.95       51.15      3.38 o 
   0   9   8       14.11       14.30      2.02 o 
   1   9   8       59.18       59.71      3.57 o 
   2   9   8        0.54        3.98      4.97 o 
   3   9   8        5.71       13.65      5.78 o 
   4   9   8        0.05       -1.91      4.87 o 
  -5  10   8        0.11        9.05      5.54 o 
  -4  10   8       15.14        9.22      4.58 o 
  -3  10   8       14.08       10.29      3.98 o 
  -2  10   8      104.38      100.89      6.10 o 
  -1  10   8       58.54       65.40      3.66 o 
   0  10   8        4.15        4.48      2.01 o 
   1  10   8       37.85       36.49      3.43 o 
   2  10   8      156.25      146.58     11.11 o 
   3  10   8        9.89       12.47      5.63 o 
   4  10   8        1.53       -3.13      4.69 o 
  -4  11   8       29.39       28.23      4.45 o 
  -3  11   8       30.88       30.93      4.55 o 
  -2  11   8       42.56       44.87      4.37 o 
  -1  11   8       18.00       14.45      2.67 o 
   0  11   8        0.02       -2.13      2.97 o 
   1  11   8        3.44        1.29      2.47 o 
   2  11   8       19.50       17.68      3.84 o 
   3  11   8       36.80       38.88     13.80 o 
   4  11   8        0.07       -0.58      4.30 o 
  -4  12   8        0.63        0.15      3.33 o 
  -3  12   8       14.15       11.89      3.75 o 
  -2  12   8        0.00       -0.75      2.90 o 
  -1  12   8        0.50       -0.74      3.30 o 
   0  12   8        0.84        3.24      3.23 o 
   1  12   8        0.57        4.48      3.53 o 
   2  12   8       60.11       53.26      5.33 o 
   3  12   8       30.77       31.79      6.39 o 
  -3  13   8        8.23        5.02      3.21 o 
  -2  13   8        5.65        1.06      3.28 o 
  -1  13   8        3.59        4.47      3.93 o 
   0  13   8        0.11       -0.53      2.81 o 
   1  13   8        7.01        6.48      4.32 o 
   2  13   8        4.23        6.73      5.03 o 
   3  13   8        0.26        2.62      4.67 o 
  -3  14   8        1.60        7.69     12.17 o 
  -2  14   8        2.29       -2.81      4.65 o 
  -1  14   8        2.46       -0.31      3.40 o 
   0  14   8        9.66        9.28      4.79 o 
   1  14   8       26.22       30.35      7.35 o 
   2  14   8       24.04       18.55      5.28 o 
  -2  15   8        0.55       -4.25      4.20 o 
  -1  15   8        2.40        4.61      7.01 o 
   0  15   8        9.19       17.13      5.04 o 
   1  15   8       32.84       33.44      6.13 o 
  -5   0   9      202.19      231.59     16.24 o 
  -3   0   9       43.40       36.99      6.24 o 
  -1   0   9      269.43      270.25     10.07 o 
   1   0   9      766.53      782.87      9.99 o 
   3   0   9       98.66      108.45      9.45 o 
   5   0   9        7.51       -1.17      7.35 o 
  -6   1   9        9.70       13.87      5.50 o 
  -5   1   9        9.31        8.19      4.82 o 
  -4   1   9        0.00       -0.61      3.29 o 
  -3   1   9       33.71       24.14      3.78 o 
  -2   1   9        2.33       -0.37      2.04 o 
  -1   1   9      286.20      296.78     11.30 o 
   0   1   9       84.66       70.68      6.72 o 
   1   1   9      469.39      497.94      9.83 o 
   2   1   9       41.39       41.30      3.33 o 
   3   1   9       40.90       52.49      4.24 o 
   4   1   9        3.86        3.87      4.49 o 
   5   1   9        0.02       -0.50      3.40 o 
  -6   2   9       30.16       25.14      7.41 o 
  -5   2   9       48.47       55.61      9.94 o 
  -4   2   9       29.97       27.89      4.72 o 
  -3   2   9       39.23       50.99      8.37 o 
  -2   2   9       35.02       33.04      3.38 o 
  -1   2   9       92.06       94.53      7.27 o 
   0   2   9        1.88        0.17      1.53 o 
   1   2   9        4.55        5.58      1.69 o 
   2   2   9        2.07        0.18      2.54 o 
   3   2   9        2.01        1.78      2.63 o 
   4   2   9      318.54      349.51     10.92 o 
   5   2   9        2.60        6.37      3.71 o 
  -6   3   9       35.61       42.37      8.71 o 
  -5   3   9        4.30        1.34      3.80 o 
  -4   3   9        2.91        0.17      3.56 o 
  -3   3   9       13.69       14.02      3.25 o 
  -2   3   9        1.44        2.77      2.35 o 
  -1   3   9      986.19     1062.85     50.70 o 
   0   3   9      454.29      526.32     27.62 o 
   1   3   9      123.41      123.92      3.57 o 
   2   3   9       90.66       95.17      4.38 o 
   3   3   9      474.64      511.73     11.43 o 
   4   3   9        3.75        5.96      4.33 o 
   5   3   9        0.26       -1.49      3.72 o 
  -6   4   9       20.04       22.50      6.33 o 
  -5   4   9        7.69        8.26      4.37 o 
  -4   4   9       58.63       60.35      5.97 o 
  -3   4   9       27.25       28.40      4.35 o 
  -2   4   9        0.13        3.96      2.33 o 
  -1   4   9      316.98      343.22     15.63 o 
   0   4   9       28.50       29.94      2.26 o 
   1   4   9        0.00        0.19      1.78 o 
   2   4   9      256.83      246.96      8.85 o 
   3   4   9       49.95       47.50      4.03 o 
   4   4   9      229.50      243.56     12.56 o 
   5   4   9       40.53       46.01     10.34 o 
  -5   5   9        2.24        1.73      4.69 o 
  -4   5   9        3.65        4.68      3.83 o 
  -3   5   9       76.06       73.00      4.70 o 
  -2   5   9      128.99      145.10      6.05 o 
  -1   5   9      128.30      132.64      7.06 o 
   0   5   9      468.19      501.53     16.38 o 
   1   5   9      120.69      124.78      4.03 o 
   2   5   9      187.99      167.54      6.56 o 
   3   5   9       33.82       37.07      4.82 o 
   4   5   9        0.67        6.82      5.28 o 
   5   5   9       76.24      115.98     13.22 o 
  -5   6   9       10.64        7.75      4.67 o 
  -4   6   9       23.66       27.86      5.63 o 
  -3   6   9        4.26        6.47      2.73 o 
  -2   6   9        1.29        3.20      3.03 o 
  -1   6   9       22.50       15.69      2.04 o 
   0   6   9       37.04       36.42      2.31 o 
   1   6   9       36.70       34.98      2.56 o 
   2   6   9      241.25      244.19     33.76 o 
   3   6   9      130.77      142.71      7.19 o 
   4   6   9       65.87       72.36      7.45 o 
   5   6   9        7.19       10.21      6.24 o 
  -5   7   9        0.46       -0.48      4.47 o 
  -4   7   9       25.83       14.59      4.53 o 
  -3   7   9       55.21       51.49      6.50 o 
  -2   7   9      198.58      226.33     12.87 o 
  -1   7   9      262.75      289.16     16.28 o 
   0   7   9        0.86       -0.18      1.77 o 
   1   7   9       92.00       97.70      5.29 o 
   2   7   9        8.71        9.29      2.67 o 
   3   7   9       53.91       59.81      7.14 o 
   4   7   9        0.47       -1.53      4.66 o 
   5   7   9        0.49        7.97      6.55 o 
  -5   8   9        6.36        6.00      5.28 o 
  -4   8   9        0.14        4.58      4.17 o 
  -3   8   9        9.12       11.23      4.97 o 
  -2   8   9        2.08        9.98      3.13 o 
  -1   8   9       54.51       52.17      3.67 o 
   0   8   9       72.10       66.14      3.11 o 
   1   8   9       12.86       13.16      2.33 o 
   2   8   9        0.46       -1.71      2.61 o 
   3   8   9      112.20      140.22      9.65 o 
   4   8   9        9.29       11.16      6.76 o 
  -5   9   9        2.15        3.10      4.24 o 
  -4   9   9       22.40       18.44      5.45 o 
  -3   9   9        6.60        5.60      3.75 o 
  -2   9   9        0.01       -0.93      2.97 o 
  -1   9   9       17.76       18.13      2.53 o 
   0   9   9        2.03       -0.70      1.90 o 
   1   9   9        4.16        5.54      2.30 o 
   2   9   9       67.10       77.40      5.34 o 
   3   9   9      135.09      141.95      9.91 o 
   4   9   9        3.08        2.01      4.51 o 
  -4  10   9        1.93        1.58      4.06 o 
  -3  10   9       13.11       14.69      3.67 o 
  -2  10   9      140.38      146.29     13.64 o 
  -1  10   9        6.92        8.04      2.70 o 
   0  10   9        8.13        7.04      2.20 o 
   1  10   9       33.46       29.44      3.71 o 
   2  10   9      137.74      139.64      7.06 o 
   3  10   9        1.29        1.80      4.51 o 
   4  10   9       54.01       59.32      8.84 o 
  -4  11   9        0.18       -1.03      4.20 o 
  -3  11   9       19.50       21.25      4.23 o 
  -2  11   9       12.98       10.09      3.81 o 
  -1  11   9        0.71        1.18      2.40 o 
   0  11   9       13.93       11.88      3.49 o 
   1  11   9      182.83      180.39      7.14 o 
   2  11   9      133.55      143.99     11.04 o 
   3  11   9        0.06       -1.36      4.35 o 
  -4  12   9        5.53        7.27      3.76 o 
  -3  12   9        1.39       -0.41      3.24 o 
  -2  12   9       50.11       44.56      4.85 o 
  -1  12   9        0.08        5.28      8.86 o 
   0  12   9       11.24       11.93      3.13 o 
   1  12   9       34.04       34.59      6.45 o 
   2  12   9       12.29       12.73      4.31 o 
   3  12   9        0.00       -1.50      4.55 o 
  -3  13   9        0.04       -0.10      3.07 o 
  -2  13   9        0.78        0.34      3.87 o 
  -1  13   9       18.55       14.50      5.12 o 
   0  13   9        0.54       -2.10      2.86 o 
   1  13   9       44.22       45.92      5.48 o 
   2  13   9       28.61       27.81      9.97 o 
  -2  14   9        4.17        0.51      4.15 o 
  -1  14   9        3.22        3.72      5.00 o 
   0  14   9        2.06        7.20      5.06 o 
   1  14   9       22.37       29.54      5.77 o 
   2  14   9        5.21        4.92      5.19 o 
  -1  15   9       16.85       14.31      4.93 o 
   0  15   9        1.20        5.06      4.01 o 
   1  15   9       11.23       11.61      5.87 o 
  -6   0  10        0.40        2.66      7.72 o 
  -4   0  10        0.00        4.01      6.18 o 
  -2   0  10      218.77      213.68     10.38 o 
   0   0  10        0.58       -1.26      2.28 o 
   2   0  10      227.87      223.28     11.39 o 
   4   0  10      148.02      149.13     15.04 o 
  -6   1  10       11.90       12.14      5.05 o 
  -5   1  10        2.17        1.96      4.80 o 
  -4   1  10       29.39       37.11      5.03 o 
  -3   1  10        0.28       -0.11      3.32 o 
  -2   1  10       55.26       49.91      4.22 o 
  -1   1  10      140.95      141.61      5.61 o 
   0   1  10       24.58       22.60      2.13 o 
   1   1  10        0.05       -1.96      1.94 o 
   2   1  10      217.14      206.28      6.22 o 
   3   1  10      327.30      372.62      9.01 o 
   4   1  10       36.46       34.47      3.72 o 
   5   1  10        3.40        0.31      3.80 o 
  -6   2  10       13.72       18.40      5.31 o 
  -5   2  10        0.27       -0.70      4.21 o 
  -4   2  10       38.02       40.32      5.39 o 
  -3   2  10       34.64       32.62      6.76 o 
  -2   2  10       30.69       28.40      3.89 o 
  -1   2  10       18.67       16.41      2.76 o 
   0   2  10      134.63      134.82      4.03 o 
   1   2  10       47.10       48.98      5.34 o 
   2   2  10        2.22        1.81      2.17 o 
   3   2  10      717.45      792.88     13.79 o 
   4   2  10       66.97       74.12      5.83 o 
   5   2  10        1.44        4.61      3.89 o 
  -6   3  10       10.43       18.84      6.49 o 
  -5   3  10        3.26        5.39      4.05 o 
  -4   3  10       24.25       27.84      4.60 o 
  -3   3  10       20.30       21.04      3.62 o 
  -2   3  10        3.82        4.70      2.37 o 
  -1   3  10       14.98       18.67      2.42 o 
   0   3  10        3.32        3.05      1.91 o 
   1   3  10        0.67        2.59      1.82 o 
   2   3  10      124.39      114.67      5.81 o 
   3   3  10       36.62       40.91      4.10 o 
   4   3  10      110.31      129.08      7.64 o 
   5   3  10        5.30        8.71      6.94 o 
  -5   4  10       35.95       43.20      8.40 o 
  -4   4  10       51.92       51.64      4.81 o 
  -3   4  10       31.00       26.52      3.34 o 
  -2   4  10        8.97       11.51      2.65 o 
  -1   4  10        3.16        1.20      2.35 o 
   0   4  10      615.08      617.17     30.48 o 
   1   4  10        2.84        2.15      1.77 o 
   2   4  10      194.90      210.64     10.11 o 
   3   4  10       28.36       29.66      4.40 o 
   4   4  10       71.40       71.22      6.10 o 
   5   4  10        2.28       -2.10      4.94 o 
  -5   5  10        0.08        2.84      5.33 o 
  -4   5  10        1.69        4.65      4.65 o 
  -3   5  10        2.32       -0.30      2.70 o 
  -2   5  10       35.27       36.79      3.50 o 
  -1   5  10      194.28      193.45      8.27 o 
   0   5  10       12.48       11.07      2.14 o 
   1   5  10      186.29      189.76      6.16 o 
   2   5  10       62.42       57.98      4.95 o 
   3   5  10      555.47      615.81     19.55 o 
   4   5  10      173.58      213.00     16.30 o 
   5   5  10        0.79        1.84      5.96 o 
  -5   6  10        3.47        3.63      4.27 o 
  -4   6  10        0.03       -3.34      5.31 o 
  -3   6  10       22.46       28.90      3.81 o 
  -2   6  10      105.03      110.05      5.19 o 
  -1   6  10       13.57       12.03      2.29 o 
   0   6  10       85.38       89.60      5.27 o 
   1   6  10        3.11        6.16      2.22 o 
   2   6  10      410.66      430.42     10.60 o 
   3   6  10      231.53      261.53      9.60 o 
   4   6  10        7.02        8.20      5.36 o 
   5   6  10       14.26       31.05      7.62 o 
  -5   7  10        3.83       -2.39      5.03 o 
  -4   7  10       18.83       22.45      5.93 o 
  -3   7  10       21.16       16.52      4.57 o 
  -2   7  10      118.82      134.02     14.79 o 
  -1   7  10      106.48      115.03      4.16 o 
   0   7  10       15.00       15.27      2.14 o 
   1   7  10      134.21      134.54      5.82 o 
   2   7  10      379.36      369.54     16.56 o 
   3   7  10        0.05        6.32      5.03 o 
   4   7  10       94.61      103.63     12.10 o 
  -5   8  10        0.50        0.38      5.10 o 
  -4   8  10        1.96        2.24      4.26 o 
  -3   8  10        3.30        0.78      3.74 o 
  -2   8  10      358.38      355.76     15.64 o 
  -1   8  10        4.65        4.38      2.15 o 
   0   8  10        2.11        2.00      1.93 o 
   1   8  10      202.76      206.19      5.82 o 
   2   8  10       27.63       30.19      5.32 o 
   3   8  10       54.86       54.34      6.65 o 
   4   8  10       92.25      102.19      9.13 o 
  -4   9  10        0.06       -0.79      4.74 o 
  -3   9  10       10.64        8.44      4.00 o 
  -2   9  10        4.38        0.79      3.42 o 
  -1   9  10       97.54       90.40      4.93 o 
   0   9  10        6.57        6.26      2.06 o 
   1   9  10      131.20       98.82     18.67 o 
   2   9  10       19.73       16.37      4.41 o 
   3   9  10        7.85       11.66      6.03 o 
   4   9  10      103.69      137.22     20.72 o 
  -4  10  10       23.92       22.45      5.48 o 
  -3  10  10        4.01        0.55      2.81 o 
  -2  10  10       66.19       62.08      9.80 o 
  -1  10  10       28.08       26.15      3.08 o 
   0  10  10        1.02       -2.14      2.62 o 
   1  10  10        6.38        5.96      3.28 o 
   2  10  10        4.68        6.22      5.11 o 
   3  10  10        5.23        5.79      4.93 o 
   4  10  10        2.02        4.24      5.69 o 
  -4  11  10        0.98        1.11      3.57 o 
  -3  11  10        1.76        0.59      3.12 o 
  -2  11  10        8.39        8.96      3.69 o 
  -1  11  10      235.96      250.92      9.87 o 
   0  11  10       35.14       31.00      5.13 o 
   1  11  10        2.39        1.98      2.89 o 
   2  11  10        8.30        7.64      5.63 o 
   3  11  10       31.63       37.85      6.79 o 
  -3  12  10       54.96       50.92      5.50 o 
  -2  12  10        0.00        0.36      3.10 o 
  -1  12  10       65.46       75.25      7.07 o 
   0  12  10       83.57      101.02      7.25 o 
   1  12  10       12.99       11.64      5.40 o 
   2  12  10       22.19       21.03      5.98 o 
   3  12  10        0.09        0.35      6.27 o 
  -3  13  10        3.76        3.14      3.76 o 
  -2  13  10        0.13       -1.04      4.67 o 
  -1  13  10        3.81        2.57      4.84 o 
   0  13  10        4.26        6.78      3.88 o 
   1  13  10       67.21       68.08      6.52 o 
   2  13  10       12.18       20.07      9.20 o 
  -2  14  10       21.09       20.12      5.48 o 
  -1  14  10       39.53       54.43     13.56 o 
   0  14  10       79.89      110.98     11.18 o 
   1  14  10       74.89       87.57      7.28 o 
  -5   0  11       45.72       39.71      9.39 o 
  -3   0  11      639.66      653.09     20.19 o 
  -1   0  11     1186.41     1141.29     22.73 o 
   1   0  11      582.02      560.57     13.46 o 
   3   0  11      200.41      209.98     10.08 o 
   5   0  11        3.30       -0.49      7.91 o 
  -5   1  11       27.45       23.46      5.83 o 
  -4   1  11        5.23        2.94      3.56 o 
  -3   1  11        0.35        7.57      3.84 o 
  -2   1  11      120.29      107.17      5.65 o 
  -1   1  11       71.57       68.85      4.01 o 
   0   1  11       23.14       23.09      2.92 o 
   1   1  11      702.33      742.19     10.75 o 
   2   1  11      718.01      755.70     11.77 o 
   3   1  11      963.98     1063.50     21.66 o 
   4   1  11        0.01       -0.40      2.77 o 
   5   1  11       32.67       43.61      7.00 o 
  -5   2  11       16.84       17.70      4.84 o 
  -4   2  11        3.07        5.02      4.35 o 
  -3   2  11       54.45       59.24      9.54 o 
  -2   2  11      189.16      184.72      6.28 o 
  -1   2  11       16.99       16.10      2.52 o 
   0   2  11        2.67        4.09      2.00 o 
   1   2  11      135.02      136.84      5.91 o 
   2   2  11        2.86        8.36      3.07 o 
   3   2  11        0.15        4.97      3.08 o 
   4   2  11        0.08        1.77      3.54 o 
   5   2  11       15.21       18.73      4.60 o 
  -5   3  11        2.70        4.45      3.48 o 
  -4   3  11       83.40       81.16      5.52 o 
  -3   3  11      168.00      147.41      6.37 o 
  -2   3  11      694.76      735.81     35.44 o 
  -1   3  11      320.99      346.15     15.04 o 
   0   3  11       36.88       45.99      5.32 o 
   1   3  11      516.22      497.37     10.16 o 
   2   3  11     1719.04     1789.67     33.40 o 
   3   3  11        4.24        6.51      3.36 o 
   4   3  11       19.89       19.53      4.15 o 
   5   3  11        0.55       -1.49      3.83 o 
  -5   4  11       30.18       26.35      5.90 o 
  -4   4  11      143.59      171.43      7.88 o 
  -3   4  11       32.28       43.72      4.50 o 
  -2   4  11      326.27      322.35     19.50 o 
  -1   4  11      497.27      538.22     25.93 o 
   0   4  11      148.12      156.29      7.27 o 
   1   4  11       68.95       63.57      4.26 o 
   2   4  11       64.72       63.87      4.70 o 
   3   4  11      222.49      239.31     10.60 o 
   4   4  11       51.35       51.50      5.83 o 
   5   4  11        0.08       -2.56      5.29 o 
  -5   5  11        8.95       14.71      5.59 o 
  -4   5  11        0.55        1.69      5.96 o 
  -3   5  11      261.63      273.77     15.91 o 
  -2   5  11       43.46       54.27      4.48 o 
  -1   5  11       75.34       72.21      5.08 o 
   0   5  11      341.76      340.28     14.19 o 
   1   5  11       18.86       21.99      3.50 o 
   2   5  11       27.51       30.38      4.06 o 
   3   5  11        0.00       -0.31      3.03 o 
   4   5  11       36.70       38.79      6.55 o 
  -5   6  11       28.17       26.04      7.29 o 
  -4   6  11       51.51       55.34      6.96 o 
  -3   6  11      202.91      223.75     13.60 o 
  -2   6  11      455.37      523.37     32.55 o 
  -1   6  11        9.03        8.53      2.31 o 
   0   6  11       13.31       14.22      2.32 o 
   1   6  11      250.91      256.55      9.67 o 
   2   6  11       37.26       40.17      4.65 o 
   3   6  11      134.19      137.18      7.32 o 
   4   6  11       12.94       14.15      4.77 o 
  -5   7  11        0.51        1.21      5.77 o 
  -4   7  11       13.32       10.91      6.21 o 
  -3   7  11       14.54       16.17      4.70 o 
  -2   7  11      676.06      815.60     56.98 o 
  -1   7  11      297.53      295.12     14.09 o 
   0   7  11       18.57       18.44      2.49 o 
   1   7  11       66.56       61.34      4.66 o 
   2   7  11       14.34       10.79      3.40 o 
   3   7  11        1.38        1.30      3.97 o 
   4   7  11       34.59       31.94      6.52 o 
  -4   8  11       19.33       18.88      4.82 o 
  -3   8  11      149.68      170.87     17.63 o 
  -2   8  11        1.81        4.57      4.29 o 
  -1   8  11      173.98      185.73     11.20 o 
   0   8  11       69.29       71.20      3.92 o 
   1   8  11       61.89       66.82      3.81 o 
   2   8  11       16.43       15.03      4.76 o 
   3   8  11        8.91       11.06      4.48 o 
   4   8  11       25.72       21.95      5.83 o 
  -4   9  11       38.20       35.52      7.13 o 
  -3   9  11        3.75        0.63      3.40 o 
  -2   9  11       37.05       36.34      4.67 o 
  -1   9  11       77.00       74.66      4.22 o 
   0   9  11       31.64       30.73      3.08 o 
   1   9  11        0.60        4.56      3.22 o 
   2   9  11       10.88       15.53      4.43 o 
   3   9  11        7.00        2.62      4.83 o 
   4   9  11       34.52       40.24      6.86 o 
  -4  10  11       19.01       23.66      7.78 o 
  -3  10  11       23.39       22.49      5.03 o 
  -2  10  11      143.60      165.04     10.13 o 
  -1  10  11      133.13      136.63      5.35 o 
   0  10  11       35.71       40.08      3.38 o 
   1  10  11      247.54      255.47      8.46 o 
   2  10  11       52.17       43.10      6.62 o 
   3  10  11        7.80        4.79      5.42 o 
  -3  11  11        2.04        7.19      5.44 o 
  -2  11  11        6.74        7.12      3.84 o 
  -1  11  11       33.85       28.91      3.33 o 
   0  11  11      137.27      149.67      8.25 o 
   1  11  11        0.96        5.20      3.47 o 
   2  11  11        0.09        1.56      4.02 o 
   3  11  11        1.14       -7.65      5.36 o 
  -3  12  11        0.14        1.98      3.48 o 
  -2  12  11       21.21       20.13      3.80 o 
  -1  12  11        9.22        6.23      4.20 o 
   0  12  11       16.74       14.70      4.38 o 
   1  12  11        9.47       11.96      4.02 o 
   2  12  11        8.20        5.11      4.94 o 
  -2  13  11        8.52        6.05      5.16 o 
  -1  13  11       77.72       84.30     10.62 o 
   0  13  11        0.19        0.88      3.54 o 
   1  13  11        0.80        0.79      3.51 o 
   2  13  11        9.16       11.67      5.81 o 
  -1  14  11       11.30       17.05      7.84 o 
  -4   0  12      462.09      505.80     21.31 o 
  -2   0  12     2547.44     2533.75     38.66 o 
   0   0  12      159.35      139.57      9.76 o 
   2   0  12       48.15       57.26      5.70 o 
   4   0  12       14.50       10.68      5.16 o 
  -5   1  12        8.17        9.83      5.06 o 
  -4   1  12      252.23      273.63     11.00 o 
  -3   1  12       16.98       24.43      4.67 o 
  -2   1  12      103.01      119.82     10.87 o 
  -1   1  12      121.19      118.78      5.15 o 
   0   1  12      188.59      177.72      7.30 o 
   1   1  12       33.82       40.95      4.27 o 
   2   1  12      934.52     1012.26     14.12 o 
   3   1  12       30.84       27.81      3.59 o 
   4   1  12       30.20       34.93      4.38 o 
   5   1  12        0.04       10.93      9.26 o 
  -5   2  12        7.42        8.68      3.99 o 
  -4   2  12      139.65      153.88      8.77 o 
  -3   2  12     1260.66     1289.27     20.79 o 
  -2   2  12      147.50      143.34     17.90 o 
  -1   2  12      590.48      564.90     26.17 o 
   0   2  12      152.14      162.06      5.95 o 
   1   2  12      149.88      141.85      6.29 o 
   2   2  12        3.69        3.56      2.57 o 
   3   2  12       18.73       20.82      3.39 o 
   4   2  12        0.02        0.86      3.42 o 
  -5   3  12        9.78       10.67      4.39 o 
  -4   3  12        0.85        4.96      3.64 o 
  -3   3  12       11.43       22.21      6.63 o 
  -2   3  12      785.91      791.51     34.07 o 
  -1   3  12       41.80       36.34      3.55 o 
   0   3  12       99.82       93.45      3.79 o 
   1   3  12       68.90       64.00      4.70 o 
   2   3  12       76.93       69.41      5.11 o 
   3   3  12      224.11      228.18      7.48 o 
   4   3  12       59.37       75.22      6.37 o 
  -5   4  12        2.66        5.13      5.85 o 
  -4   4  12        0.10       -0.49      2.89 o 
  -3   4  12      703.91      784.71     37.29 o 
  -2   4  12      104.71      114.00      5.61 o 
  -1   4  12       15.21       13.74      2.94 o 
   0   4  12       52.79       49.86      3.34 o 
   1   4  12       79.97       81.35      5.17 o 
   2   4  12      191.56      186.40      7.69 o 
   3   4  12       11.34        7.84      3.69 o 
   4   4  12        0.65        4.79      3.51 o 
  -5   5  12       53.84       50.30      7.30 o 
  -4   5  12       12.35       20.72      5.56 o 
  -3   5  12       90.96      100.31      6.13 o 
  -2   5  12      204.94      213.05     10.27 o 
  -1   5  12        3.89        3.19      2.94 o 
   0   5  12      464.99      467.34     22.84 o 
   1   5  12      371.88      386.44     20.86 o 
   2   5  12        5.46        4.25      3.20 o 
   3   5  12       82.61       89.67      6.64 o 
   4   5  12       17.86       27.48      6.05 o 
  -5   6  12       55.69       55.60      8.42 o 
  -4   6  12        7.56       12.38      5.45 o 
  -3   6  12      148.89      162.41     15.53 o 
  -2   6  12        3.54        4.93      3.39 o 
  -1   6  12        5.27        2.65      2.61 o 
   0   6  12       84.32       89.05      4.15 o 
   1   6  12       45.56       48.24      4.31 o 
   2   6  12       47.07       49.32      5.02 o 
   3   6  12       11.30       11.99      3.93 o 
   4   6  12        1.92        4.47      5.63 o 
  -4   7  12       22.20       23.91      5.49 o 
  -3   7  12        1.03        2.36      3.41 o 
  -2   7  12       35.21       35.66      4.30 o 
  -1   7  12      348.01      362.43     21.27 o 
   0   7  12       99.73       98.94      4.41 o 
   1   7  12      279.33      276.88     12.02 o 
   2   7  12       57.33       51.59      4.71 o 
   3   7  12        2.87        5.04      4.65 o 
   4   7  12        5.85        6.75      5.74 o 
  -4   8  12        5.67       15.22      5.42 o 
  -3   8  12        0.07        1.01      3.90 o 
  -2   8  12        2.52       -3.27      4.54 o 
  -1   8  12      138.68      148.16      6.05 o 
   0   8  12      480.03      546.14     13.80 o 
   1   8  12      107.32      107.05      5.91 o 
   2   8  12        1.63       -2.70      4.87 o 
   3   8  12        0.09       -5.15      4.81 o 
   4   8  12        0.17        0.67      5.14 o 
  -4   9  12       48.49       64.89      7.89 o 
  -3   9  12        0.11        2.08      4.81 o 
  -2   9  12        4.56        5.47      3.33 o 
  -1   9  12      115.67      108.15      5.28 o 
   0   9  12      191.92      219.66      8.46 o 
   2   9  12        0.13        0.65      4.86 o 
   3   9  12        3.41        0.68      4.10 o 
  -3  10  12       64.66       68.81      7.10 o 
  -2  10  12        5.78        9.18      3.45 o 
  -1  10  12       11.58       14.48      3.19 o 
   0  10  12       40.05       40.06      3.66 o 
   1  10  12      129.37      134.76      9.29 o 
   2  10  12        0.88        3.10      4.07 o 
   3  10  12        0.47       -2.03      4.28 o 
  -3  11  12       31.97       35.14      6.32 o 
  -2  11  12       21.30       20.45      4.25 o 
  -1  11  12       30.49       33.79      3.89 o 
   0  11  12       50.88       49.01      5.89 o 
   1  11  12       99.78       94.44      7.97 o 
   2  11  12        0.72        1.89      4.28 o 
  -2  12  12        0.11        3.14      2.94 o 
  -1  12  12        0.83       -4.20      6.30 o 
   0  12  12       83.42       90.44     17.97 o 
   1  12  12        0.99        0.49      6.36 o 
   2  12  12        0.14        3.73      5.22 o 
  -1  13  12        7.30        4.82      7.10 o 
   0  13  12        4.70        2.88      3.66 o 
   1  13  12        2.30       31.00      8.65 o 
  -5   0  13        6.47       17.72      6.36 o 
  -3   0  13      557.39      539.09     19.21 o 
  -1   0  13       47.41       42.61      5.81 o 
   1   0  13       18.82       15.42      3.88 o 
   3   0  13        2.53        4.01      6.48 o 
  -5   1  13        1.73        1.96      3.59 o 
  -4   1  13       44.08       46.27      5.64 o 
  -3   1  13      274.19      257.40      9.54 o 
  -2   1  13      232.36      240.31      8.97 o 
  -1   1  13       21.26       21.90      3.34 o 
   0   1  13        7.46        9.62      3.06 o 
   1   1  13       37.47       31.61      3.86 o 
   2   1  13       22.46       18.26      3.50 o 
   3   1  13       13.36       10.29      3.21 o 
   4   1  13        0.07        3.15      3.63 o 
  -5   2  13       39.56       44.06      6.59 o 
  -4   2  13        2.97        3.36      3.43 o 
  -3   2  13      103.22      106.37      6.88 o 
  -2   2  13       43.87       52.37      5.81 o 
  -1   2  13      336.57      331.50      8.35 o 
   0   2  13        1.52       -1.19      3.49 o 
   1   2  13       81.38       88.80      5.26 o 
   2   2  13      146.57      137.00      9.24 o 
   3   2  13        1.01        3.59      3.02 o 
   4   2  13        0.61        0.13      4.04 o 
  -5   3  13        0.00       -0.19      3.93 o 
  -4   3  13      177.01      178.73      9.49 o 
  -3   3  13      226.73      241.41     14.24 o 
  -2   3  13        6.01        2.60      3.31 o 
  -1   3  13       19.64       21.03      3.53 o 
   0   3  13       25.72       21.46      3.29 o 
   1   3  13        7.38        8.86      3.26 o 
   2   3  13       33.02       33.55      4.42 o 
   3   3  13        2.13        1.31      3.45 o 
   4   3  13        0.54        3.66      3.95 o 
  -5   4  13       54.12       48.10      7.67 o 
  -4   4  13       44.50       52.27      5.15 o 
  -3   4  13       75.99       90.98      6.00 o 
  -2   4  13      444.77      445.58     27.12 o 
  -1   4  13      385.76      395.75     20.58 o 
   0   4  13       25.57       21.92      3.06 o 
   1   4  13      147.14      143.84      6.58 o 
   2   4  13        7.17        7.12      3.26 o 
   3   4  13       71.68       77.28      6.20 o 
   4   4  13        0.46       -3.42      4.01 o 
  -5   5  13        0.00      288.50    244.75 o 
  -4   5  13        7.30        5.42      4.70 o 
  -3   5  13       57.94       62.15      5.12 o 
  -2   5  13       47.85       44.39      4.20 o 
  -1   5  13      166.01      175.31      9.36 o 
   0   5  13       15.87       16.86      3.25 o 
   1   5  13       79.60       79.20      6.16 o 
   2   5  13       87.99       88.69      5.94 o 
   3   5  13        0.25        1.81      3.88 o 
   4   5  13        0.13       -7.61      5.07 o 
  -4   6  13      206.64      241.20     20.41 o 
  -3   6  13        0.08        3.62      3.60 o 
  -2   6  13       72.10       81.44      8.97 o 
  -1   6  13       29.59       25.49      3.71 o 
   0   6  13      123.47      112.43      5.62 o 
   1   6  13       67.82       67.87      4.97 o 
   2   6  13       54.48       51.62      5.04 o 
   3   6  13       26.20       27.59      4.72 o 
   4   6  13        0.95        0.29      4.02 o 
  -4   7  13       46.50       52.37      7.27 o 
  -3   7  13       39.92       43.48      8.89 o 
  -2   7  13       22.43       26.38      3.30 o 
  -1   7  13       58.66       53.46      3.78 o 
   0   7  13        4.60        2.29      2.60 o 
   1   7  13       96.96      104.17     13.59 o 
   2   7  13       13.56        8.46      3.67 o 
   3   7  13        1.39        5.66      4.91 o 
  -4   8  13       66.77       78.67      9.67 o 
  -3   8  13       89.58      111.52     16.98 o 
  -2   8  13        9.15        6.46      4.12 o 
  -1   8  13        2.68        2.31      2.71 o 
   0   8  13        9.06        8.02      3.23 o 
   1   8  13       44.81       41.17      4.38 o 
   2   8  13        7.75        2.15      3.76 o 
   3   8  13        0.85        4.17      4.76 o 
  -3   9  13        0.01        1.01      4.36 o 
  -2   9  13        1.13       -4.04      3.78 o 
  -1   9  13        3.72        4.76      3.15 o 
   0   9  13       46.14       48.73      4.64 o 
   1   9  13       85.17       86.43      8.09 o 
   2   9  13        0.33       -0.01      3.71 o 
   3   9  13        1.13       -2.95      4.41 o 
  -3  10  13        7.22        9.01      4.61 o 
  -2  10  13        2.57        0.46      4.02 o 
  -1  10  13       97.11       84.96      5.08 o 
   0  10  13       15.56       12.17      4.97 o 
   1  10  13        9.15        9.75      6.11 o 
   2  10  13        0.03        7.20      5.52 o 
  -2  11  13        3.98        5.36      3.14 o 
  -1  11  13       99.17      110.57      6.05 o 
   0  11  13        2.27       -7.10      5.43 o 
   1  11  13        2.34        2.61      4.18 o 
   2  11  13       18.88       24.32      5.75 o 
  -2  12  13       12.09        6.89      4.39 o 
  -1  12  13       10.69       11.73      7.16 o 
   0  12  13      233.49      236.62     11.83 o 
   1  12  13        2.14        1.67      6.42 o 
  -4   0  14        0.33        2.47      5.99 o 
  -2   0  14      154.36      138.52     10.44 o 
   0   0  14       23.97       19.58      6.36 o 
   2   0  14      123.49      128.30      8.71 o 
   4   0  14       27.16       26.96      6.46 o 
  -5   1  14        2.95       11.92      6.33 o 
  -4   1  14       17.80       15.14      5.50 o 
  -3   1  14       21.27       15.08      3.93 o 
  -2   1  14      125.67      122.68      6.01 o 
  -1   1  14        2.07        2.06      2.65 o 
   0   1  14        2.10        3.94      3.32 o 
   1   1  14       17.08        7.99      3.69 o 
   2   1  14       61.23       66.73      4.64 o 
   3   1  14        1.03       -1.09      3.07 o 
   4   1  14       44.56       62.44      7.29 o 
  -5   2  14       11.80       15.42      4.41 o 
  -4   2  14       27.66       30.80      5.03 o 
  -3   2  14       13.23       17.17      5.21 o 
  -2   2  14       12.55       11.19      3.36 o 
  -1   2  14        3.46        6.11      4.69 o 
   0   2  14       12.04        8.45      4.08 o 
   1   2  14      262.61      237.57     10.16 o 
   2   2  14        0.00        2.74      3.20 o 
   3   2  14        0.01        2.39      3.32 o 
   4   2  14        0.00        2.64      4.41 o 
  -4   3  14        0.17       -1.76      3.69 o 
  -3   3  14        0.12       -3.98      2.66 o 
  -2   3  14       52.62       49.74      4.53 o 
  -1   3  14       45.75       43.23      4.85 o 
   0   3  14        6.73        4.74      3.90 o 
   1   3  14       26.49       20.25      4.10 o 
   2   3  14        3.56        3.86      3.36 o 
   3   3  14        8.32       11.60      3.94 o 
   4   3  14        9.73       11.98      3.99 o 
  -4   4  14       60.10       61.05      5.91 o 
  -3   4  14       47.06       55.06      8.77 o 
  -2   4  14        6.24        0.87      3.33 o 
  -1   4  14       71.03       59.68      5.33 o 
   0   4  14        8.82        6.39      3.02 o 
   1   4  14       37.24       37.28      4.15 o 
   2   4  14       25.26       26.32      4.13 o 
   3   4  14        4.36        4.37      4.07 o 
   4   4  14        2.95        6.77      3.99 o 
  -4   5  14        2.88        2.73      6.00 o 
  -3   5  14       23.40       22.73      4.03 o 
  -2   5  14       59.75       58.36      5.78 o 
  -1   5  14       38.31       36.85      4.20 o 
   0   5  14      100.62       87.96      5.69 o 
   1   5  14       26.99       30.60      3.92 o 
   2   5  14       29.61       26.33      4.14 o 
   3   5  14       24.82       22.35      4.82 o 
  -4   6  14       11.54       13.04      6.34 o 
  -3   6  14        1.74       -1.26      3.02 o 
  -2   6  14       60.96       63.20      4.90 o 
  -1   6  14        1.95        0.54      2.99 o 
   0   6  14       25.36       18.60      3.75 o 
   1   6  14      102.27       92.11      5.51 o 
   2   6  14        8.57        8.45      3.64 o 
   3   6  14        3.27        6.58      4.75 o 
  -4   7  14       72.17       74.47      8.87 o 
  -3   7  14       18.61       15.84      5.51 o 
  -2   7  14       75.23       77.09      9.31 o 
  -1   7  14       19.47       20.33      3.45 o 
   0   7  14       56.51       56.89      4.61 o 
   1   7  14       15.65       13.29      3.76 o 
   2   7  14       59.96       67.34      9.45 o 
   3   7  14        0.00       -1.83      4.56 o 
  -3   8  14        6.86        6.19      7.26 o 
  -2   8  14        5.13        4.14      3.89 o 
  -1   8  14       14.23       11.72      3.66 o 
   0   8  14      191.79      191.74     12.70 o 
   1   8  14        0.08        2.31      2.89 o 
   2   8  14       11.00       11.08      5.00 o 
   3   8  14        0.88       -1.97      5.22 o 
  -3   9  14        6.92        4.82      4.32 o 
  -2   9  14        1.00       -0.81      3.71 o 
  -1   9  14      155.80      145.44      6.43 o 
   0   9  14        3.71        6.12      3.31 o 
   1   9  14        6.31        5.47      3.96 o 
   2   9  14       34.47       41.30      7.53 o 
  -2  10  14        0.64        0.69      3.19 o 
  -1  10  14        6.97        8.02      3.32 o 
   0  10  14        3.41        0.76      3.85 o 
   1  10  14       72.43       70.55     11.21 o 
   2  10  14        3.76        2.97      5.05 o 
  -2  11  14        1.18       -2.47      4.63 o 
  -1  11  14        0.25       -3.07      3.13 o 
   0  11  14        0.05        1.79      6.24 o 
   1  11  14       24.54       28.27      9.60 o 
  -3   0  15       25.64       33.66      7.41 o 
  -1   0  15      340.98      305.09     14.76 o 
   1   0  15       37.12       20.75      6.11 o 
   3   0  15        4.89       10.24      5.30 o 
  -4   1  15       19.30       16.41      5.06 o 
  -3   1  15        1.79       -2.05      3.09 o 
  -2   1  15       13.30       11.90      4.24 o 
  -1   1  15       47.96       40.66      5.00 o 
   0   1  15      100.81       72.08      5.99 o 
   1   1  15       30.82       21.98      4.64 o 
   2   1  15        9.33        6.51      3.13 o 
   3   1  15        2.78        0.98      2.87 o 
  -4   2  15        0.01       -1.62      3.96 o 
  -3   2  15       40.33       40.06      5.80 o 
  -2   2  15        7.54        7.62      3.51 o 
  -1   2  15       69.01       59.38      5.82 o 
   0   2  15      170.50      152.35      7.87 o 
   1   2  15        2.12        2.12      3.04 o 
   2   2  15        7.45        3.27      3.18 o 
   3   2  15        0.13       13.19     11.14 o 
  -4   3  15        7.00        6.88      3.74 o 
  -3   3  15       24.15       19.96      4.64 o 
  -2   3  15        7.66        7.05      3.14 o 
  -1   3  15        0.14       -2.99      2.91 o 
   0   3  15       60.83       46.52      5.68 o 
   1   3  15      140.44      119.10      6.63 o 
   2   3  15        0.95        2.51      3.58 o 
   3   3  15       34.20       33.30      4.87 o 
  -4   4  15        0.73        4.45      3.72 o 
  -3   4  15        0.90        7.19      3.41 o 
  -2   4  15       21.70       16.91      3.98 o 
  -1   4  15        8.62        2.83      3.77 o 
   0   4  15      127.47       96.89     14.67 o 
   1   4  15       23.97       31.35      4.01 o 
   2   4  15        2.32        0.90      3.33 o 
   3   4  15        0.38        3.38      3.61 o 
  -4   5  15       15.85       16.73      5.52 o 
  -3   5  15        3.04        1.28      2.84 o 
  -2   5  15       13.87       11.92      3.50 o 
  -1   5  15        9.06        8.29      3.69 o 
   0   5  15       46.93       33.85      3.89 o 
   1   5  15       57.45       60.21      5.05 o 
   2   5  15        5.21        8.04      3.63 o 
   3   5  15       20.97       24.55      4.44 o 
  -3   6  15        1.06        2.29      3.67 o 
  -2   6  15       58.25       56.50      5.16 o 
  -1   6  15       18.35       15.08      6.48 o 
   0   6  15       36.93       35.66      6.83 o 
   1   6  15       14.70       18.02      3.71 o 
   2   6  15        0.08       -0.86      3.08 o 
   3   6  15       19.47       25.68     10.25 o 
  -3   7  15        2.69        1.58      3.92 o 
  -2   7  15        2.06        4.03      3.25 o 
  -1   7  15        0.43        0.79      3.53 o 
   0   7  15       41.84       40.31      4.44 o 
   1   7  15        0.08        2.18      3.29 o 
   2   7  15       12.64       19.17      4.19 o 
  -3   8  15       16.70       10.62      6.48 o 
  -2   8  15        0.14       -0.51      4.02 o 
  -1   8  15        0.10        0.00      4.42 o 
   0   8  15        0.12       -0.27      2.54 o 
   1   8  15       12.11        8.42      3.28 o 
   2   8  15       17.39       25.61      6.31 o 
  -2   9  15        0.12       -0.57      2.96 o 
  -1   9  15       28.30       26.93      5.87 o 
   0   9  15        0.10        2.49      3.40 o 
   1   9  15        2.26        2.92      4.48 o 
   2   9  15        3.69        7.17      5.44 o 
  -2  10  15        6.34        5.19      7.16 o 
  -1  10  15        3.70        3.94      3.67 o 
   0  10  15        7.60        5.37      6.61 o 
   1  10  15        4.26       -1.15      4.16 o 
  -4   0  16       10.40       14.57      5.87 o 
  -2   0  16        0.09        1.48      4.01 o 
   0   0  16      137.51       96.96      9.88 o 
   2   0  16       11.88       30.51      8.58 o 
  -4   1  16        0.02       -2.70      3.53 o 
  -3   1  16       12.13       16.75      3.55 o 
  -2   1  16        4.17        0.20      3.22 o 
  -1   1  16       28.22       23.67      4.33 o 
   0   1  16        0.76        2.54      4.09 o 
   1   1  16        8.58        5.13      4.03 o 
   2   1  16       14.32       13.07      5.00 o 
   3   1  16        5.73        7.06      3.56 o 
  -4   2  16       15.22       14.06      5.03 o 
  -3   2  16        0.36       -1.04      3.24 o 
  -2   2  16       22.21       18.35      4.21 o 
  -1   2  16       11.77        2.84      3.28 o 
   0   2  16       19.57       23.35      8.00 o 
   1   2  16        2.97        0.80      3.28 o 
   2   2  16        9.88       13.18      3.80 o 
   3   2  16        0.00        0.65      3.61 o 
  -4   3  16        1.86        7.64      4.67 o 
  -3   3  16        0.04       -1.87      2.94 o 
  -2   3  16        0.49        1.11      3.89 o 
  -1   3  16       74.83       66.85      5.85 o 
   0   3  16        2.34        1.76      4.10 o 
   1   3  16        3.68        4.44      3.22 o 
   2   3  16        1.00        3.07      2.89 o 
   3   3  16        5.01        8.10      3.85 o 
  -3   4  16        2.55        0.92      3.29 o 
  -2   4  16      100.68       93.91      7.12 o 
  -1   4  16       33.46       25.35      4.14 o 
   0   4  16        0.16        0.85      3.09 o 
   1   4  16        5.07        2.99      3.70 o 
   2   4  16        0.12       -0.17      2.87 o 
   3   4  16        1.54        4.94      6.11 o 
  -3   5  16        7.30       12.21      5.56 o 
  -2   5  16        3.83        9.19      4.20 o 
  -1   5  16        5.09        1.93      3.00 o 
   0   5  16        0.01        0.53      3.80 o 
   1   5  16        0.04        0.18      3.48 o 
   2   5  16        1.16        4.50      3.84 o 
  -3   6  16       34.05       42.45      7.72 o 
  -2   6  16       10.92       13.50      4.48 o 
  -1   6  16       10.42       10.66      3.78 o 
   0   6  16        0.19        1.90      3.13 o 
   1   6  16        7.76        8.60      3.61 o 
   2   6  16        5.55        6.78      3.93 o 
  -3   7  16        0.17       -3.09      3.37 o 
  -2   7  16       16.59       24.20      6.52 o 
  -1   7  16       32.55       31.66      5.43 o 
   0   7  16        0.70       -1.38      3.08 o 
   1   7  16        4.86        7.18      4.87 o 
   2   7  16        0.66        0.18      3.63 o 
  -2   8  16       36.15       29.77      7.35 o 
  -1   8  16        3.80        2.87      3.49 o 
   0   8  16        0.00       -3.16      3.99 o 
   1   8  16        0.95        2.42      3.46 o 
  -1   9  16        0.31       -2.72      5.13 o 
   0   9  16        2.53        2.83      3.10 o 
  -3   0  17       41.94       33.35      8.09 o 
  -1   0  17       14.10        5.06      4.63 o 
   1   0  17        0.63       -0.12      4.51 o 
  -3   1  17        4.88        4.26      4.36 o 
  -2   1  17        0.29       -3.43      3.74 o 
  -1   1  17        0.08        3.51      3.37 o 
   0   1  17        0.07       -0.69      3.37 o 
   1   1  17        2.96        4.14      4.11 o 
   2   1  17        0.04        0.56      3.71 o 
  -3   2  17        1.68        2.15      3.23 o 
  -2   2  17        0.25        1.36      3.03 o 
  -1   2  17        0.32       -1.25      3.77 o 
   0   2  17        0.90        1.42      3.60 o 
   1   2  17        0.01       -5.17      3.45 o 
   2   2  17       20.30       27.81      5.10 o 
  -3   3  17        4.17        9.41      4.65 o 
  -2   3  17        0.78       -0.98      4.06 o 
  -1   3  17        0.64        1.36      4.01 o 
   0   3  17        0.30        3.71      4.32 o 
   1   3  17        1.37        2.80      3.24 o 
   2   3  17        2.30        8.41      3.68 o 
  -3   4  17        9.09       12.59      4.40 o 
  -2   4  17        0.92        5.72      7.10 o 
  -1   4  17        0.27       -1.62      6.24 o 
   0   4  17        1.95       -0.06      3.10 o 
   1   4  17        0.15       -1.12      2.81 o 
   2   4  17        0.20       -0.04      4.00 o 
  -3   5  17       11.40       16.18      4.50 o 
  -2   5  17        0.00       -0.41      3.35 o 
  -1   5  17        2.65        1.24      4.20 o 
   0   5  17        4.16        1.07      3.22 o 
   1   5  17       12.78       13.30      3.79 o 
   2   5  17        0.56       84.82     62.64 o 
  -2   6  17        0.01       -0.12      4.05 o 
  -1   6  17        0.65       -3.62      3.99 o 
   0   6  17        0.07       -0.84      4.19 o 
   1   6  17        0.14        1.03      3.10 o 
  -2   7  17        0.73       -0.46      4.03 o 
  -1   7  17        5.83        0.74      3.63 o 
   0   7  17        4.12        8.92      3.69 o 
   1   7  17        3.16        3.37      3.58 o 
  -1   8  17        0.48        4.66      4.82 o 
   0   8  17        0.55        4.51      3.09 o 
  -2   0  18        2.09       -2.47      4.26 o 
   0   0  18        0.03        3.33      6.61 o 
  -2   1  18        5.91       11.68      3.72 o 
  -1   1  18        0.02        2.19      3.60 o 
   0   1  18       11.29       14.36      4.44 o 
   1   1  18       16.14       14.39      5.46 o 
  -2   2  18        1.58        6.20      4.51 o 
  -1   2  18        0.66        1.65      3.69 o 
   0   2  18        1.96        3.83      4.44 o 
   1   2  18        5.35        4.04      4.32 o 
  -2   3  18        1.08        4.10      3.85 o 
  -1   3  18        3.42        5.92      3.73 o 
   0   3  18        0.50       -0.34      3.52 o 
   1   3  18        8.12        9.06      4.42 o 
  -2   4  18        2.08        2.40      4.26 o 
  -1   4  18        0.07        1.83      3.26 o 
   0   4  18        0.94        0.77      3.24 o 
   1   4  18        7.62       13.52      4.52 o 
  -1   5  18        2.40        4.08      3.75 o 
   0   5  18        0.30       -2.08      3.86 o 
   1   5  18        0.17        2.07      3.10 o 
  -1   6  18        1.32        1.73      3.65 o 
   0   6  18        1.40        6.48      4.81 o 
  -1   0  19       11.58       23.96      7.66 o 
  -1   1  19        2.99        1.97      4.29 o 
   0   1  19        0.13        2.18      4.14 o 
  -1   2  19        2.27       -0.24      4.54 o 
   0   2  19       11.59       14.20      4.38 o 
                                                 
